# Supplementary material for: Mdfi Promotes C2C12 Cell Differentiation and Positively Modulates Fast-to-Slow-Twitch Muscle Fiber Transformation
Source: Front Cell Dev Biol. 2021 Jan 22;9:605875. doi: 10.3389/fcell.2021.605875 (PMC7862576; doi:10.3389/fcell.2021.605875)
Supplement: Supplementary file 1 [file Table_5.XLSX]

## Sheet: Results
D1		WT	WT	WT	Mdfi-OE	Mdfi-OE	Mdfi-OE		D1(Normalization) Norm(Nx=Nx/max(N)		WT	WT	WT	Mdfi-OE	Mdfi-OE	Mdfi-OE
	beta-aacatin	18.393	17.976	17.727	16.399	16.084	15.398			beta-acatin	1	0.977328	0.963791	0.925086	0.907317	0.957349
	Myod	40683	43823	44250	45338	40122	52574			Myod	0.773824	0.833549	0.841671	0.862365	0.763153	1
	Myogeninenin	88829	91044	91539	99716	96991	93331			Myogeninenin	0.89082	0.913033	0.917997	1	0.972672	0.935968
	Myosin	44767	43774	45855	45738	44404	44385			Myosin	0.976273	0.954618	1	0.997448	0.968357	0.967942
									D1(Normalization)		WT	WT	WT	Mdfi-OE	Mdfi-OE	Mdfi-OE
										beta-acatin
										Myod/beta-acatin	0.773824	0.852885	0.873292	0.9322	0.84111	1.04455
										Myogenin/beta-acatin	0.89082	0.934213	0.952486	1.08098	1.07203	0.977667
										Myosin/beta-aacatin	0.976273	0.976763	1.03757	1.07822	1.06728	1.01107
D3		WT	WT	WT	Mdfi-OE	Mdfi-OE	Mdfi-OE		D3(Normalization) Norm(Nx=Nx/max(N)		WT	WT	WT	Mdfi-OE	Mdfi-OE	Mdfi-OE
	beta-acatin	10.762	10.897	12.993	11.145	11.21	12.43			beta-acatin	0.828292	0.838682	1	0.85777	0.862772	0.956669
	Myod	45854	49172	50106	61096	52728	62728			Myod	0.730997	0.783892	0.798782	0.973983	0.840582	1
	Myogeninenin	79000	82040	81209	97686	94103	109033			Myogeninenin	0.724551	0.752433	0.744811	0.895931	0.863069	1
	Myosin	46788	43680	54506	70758	65909	70612			Myosin	0.66124	0.617315	0.770316	1	0.931471	0.997937
									D3(Normalization)		WT	WT	WT	Mdfi-OE	Mdfi-OE	Mdfi-OE
										beta-acatin
										Myod/beta-acatin	0.882536	0.934671	0.798782	1.13548	0.97428	1.04529
										Myogenin/beta-acatin	0.874753	0.897161	0.744811	1.04449	1.00034	1.04529
										Myosin/beta-acatin	0.798317	0.736054	0.770316	1.16581	1.07963	1.04314
D5		WT	WT	WT	Mdfi-OE	Mdfi-OE	Mdfi-OE		D5(Normalization) Norm(Nx=Nx/max(N)		WT	WT	WT	Mdfi-OE	Mdfi-OE	Mdfi-OE
	beta-acatin	72384	63893	73873	62283	76916	67260			beta-acatin	0.941079	0.830685	0.960437	0.809753	1	0.87446
	Myod	40992	43193	45553	55054	62192	64920			Myod	0.631423	0.665327	0.701679	0.848028	0.957979	1
	Myogeninenin	75314	65732	84252	95075	93439	101100			Myogeninenin	0.744946	0.650168	0.833353	0.940406	0.924224	1
	Myosin	44359	42370	51474	70702	74400	62654			Myosin	0.596223	0.569489	0.691855	0.950296	1	0.88617
									D5(Normalization)		WT	WT	WT	Mdfi-OE	Mdfi-OE	Mdfi-OE
										beta-acatin
										Myod/beta-acatin	0.670957	0.800937	0.730583	1.04727	0.957979	1.14356
										Myogenin/beta-acatin	0.791587	0.782689	0.867681	1.16135	0.924224	1.14356
										Myosin/beta-acatin	0.633553	0.685565	0.720354	1.17356	1	1.01339
D7		WT	WT	WT	Mdfi-OE	Mdfi-OE	Mdfi-OE		D7(Normalization) Norm(Nx=Nx/max(N)		WT	WT	WT	Mdfi-OE	Mdfi-OE	Mdfi-OE
	beta-acatin	56239	64679	63985	69425	67024	74072			beta-acatin	0.759248	0.873191	0.863822	0.937264	0.904849	1
	Myod	65722	64265	65169	71066	69974	62827			Myod	0.924802	0.9043	0.917021	1	0.984634	0.884066
	Myogeninenin	98122	97761	86536	95667	99941	100898			Myogeninenin	0.972487	0.968909	0.857658	0.948156	0.990515	1
	Myosin	54428	56372	66154	74288	75799	82636			Myosin	0.658648	0.682172	0.800547	0.898979	0.917264	1
									D7(Normalization)		WT	WT	WT	Mdfi-OE	Mdfi-OE	Mdfi-OE
										beta-acatin
										Myod/beta-acatin	1.21805	1.03563	1.06159	1.06694	1.08817	0.884066
										Myogenin/beta-acatin	1.28086	1.10962	0.992865	1.01162	1.09467	1
										Myosin/beta-acatin	0.8675	0.781241	0.92675	0.959152	1.01372	1
