# Supplementary material for: Mdfi Promotes C2C12 Cell Differentiation and Positively Modulates Fast-to-Slow-Twitch Muscle Fiber Transformation
Source: Front Cell Dev Biol. 2021 Jan 22;9:605875. doi: 10.3389/fcell.2021.605875 (PMC7862576; doi:10.3389/fcell.2021.605875)
Supplement: Supplementary Table 3 — The DEGs in Mdfi-OE vs. WT. [file Table_3.XLSX]

## Sheet: Upregulated DEGs
Table S3. The upregulated DEGs in Mdfi-OE vs. WT.
Row.names	gene symbol	baseMean	log2FoldChange	lfcSE	stat	pvalue	padj	DC1.bam	DC2.bam	DC3.bam	DE1.bam	DE2.bam	DE3.bam
ENSMUSG00000021566	SLC6A19OS	9.45188	6.79087	1.30815	5.1912	2.09e-07	1.88e-06	0	0	0	21.8891	17.1781	17.6441
ENSMUSG00000111389	GM39465	7.29918	6.41853	1.34484	4.7727	1.82e-06	1.4e-05	0	0	0	16.4168	11.8099	15.5684
ENSMUSG00000078234	KLHDC7A	6.2067	6.18569	1.39524	4.43343	9.27e-06	6.4e-05	0	0	0	14.2279	5.36815	17.6441
ENSMUSG00000020734	GRIN2C	11.6564	6.11376	1.29593	4.71766	2.39e-06	1.81e-05	0	0.974514	0	13.1334	24.6935	31.1367
ENSMUSG00000032717	MDFI	351.309	6.00206	0.268204	22.3788	6.34e-111	4.59e-108	10.5306	8.77063	12.8406	644.633	680.681	750.395
ENSMUSG00000081194	GM8424	20.0673	6.00126	1.09242	5.49354	3.94e-08	3.99e-07	0	0.974514	0.856041	36.117	45.0924	37.3641
ENSMUSG00000050211	PLA2G4E	22.3221	5.56689	0.9141	6.09003	1.13e-09	1.37e-08	0.957326	0	1.71208	37.2114	50.4606	43.5914
ENSMUSG00000057614	GNAI1	107.698	5.41067	0.400009	13.5263	1.09e-41	1.18e-39	5.74396	5.84708	3.42416	205.757	214.726	210.692
ENSMUSG00000038067	CSF3	3.22483	5.23812	1.53778	3.40629	0.000658523	0.00300806	0	0	0	8.75563	6.44178	4.15156
ENSMUSG00000003477	INMT	159.159	5.21595	0.468549	11.1321	8.75e-29	4.51e-27	11.4879	5.84708	7.70437	249.535	235.125	445.255
ENSMUSG00000021536	ADCY2	3.04242	5.15443	1.5533	3.31837	0.00090544	0.00399967	0	0	0	7.66118	6.44178	4.15156
ENSMUSG00000116288	GM41349	3.02455	5.14769	1.56333	3.29277	0.000992039	0.00433147	0	0	0	7.66118	3.22089	7.26524
ENSMUSG00000111958	GM47844	3.01414	5.14381	1.55427	3.30947	0.000934739	0.00411303	0	0	0	4.37782	6.44178	7.26524
ENSMUSG00000041794	MYRIP	67.6067	4.72738	0.422506	11.1889	4.62e-29	2.41e-27	4.78663	1.94903	7.70437	133.523	133.13	124.547
ENSMUSG00000111785	GM39464	24.7932	4.69522	0.703174	6.67718	2.44e-11	3.5e-10	2.87198	0	2.56812	35.0225	41.8716	66.425
ENSMUSG00000089883	GM3355	4.43419	4.68466	1.43267	3.26987	0.00107596	0.00466188	0.957326	0	0	8.75563	8.58904	8.30313
ENSMUSG00000040723	RCSD1	7.99737	4.63993	1.19677	3.87706	0.000105728	0.000592221	0	0.974514	0.856041	21.8891	11.8099	12.4547
ENSMUSG00000034156	TSPOAP1	70.7188	4.61449	0.409162	11.2779	1.69e-29	9.09e-28	5.74396	3.89806	6.84833	166.357	113.805	127.661
ENSMUSG00000111987	GM48809	4.00634	4.54293	1.49771	3.03326	0.0024193	0.0095641	0	0	0.856041	3.28336	5.36815	14.5305
ENSMUSG00000030235	SLCO1C1	10.0716	4.38455	0.996532	4.39981	1.08e-05	7.38e-05	0	0.974514	1.71208	19.7002	20.399	17.6441
ENSMUSG00000060445	SYCP2	17.9203	4.19489	0.729482	5.7505	8.9e-09	9.74e-08	1.91465	1.94903	1.71208	48.156	25.7671	28.0231
ENSMUSG00000033590	MYO5C	29.5996	4.17494	0.562693	7.41957	1.18e-13	2.12e-12	1.91465	5.84708	1.71208	63.4783	56.9024	47.743
ENSMUSG00000047419	CMYA5	191.391	4.06553	0.224384	18.1186	2.27e-73	7.09e-71	23.9332	15.5922	24.8252	397.287	362.887	323.822
ENSMUSG00000025876	UNC5A	5.41002	4.05777	1.28701	3.15285	0.00161683	0.00669598	0.957326	0	0.856041	4.37782	9.66267	16.6063
ENSMUSG00000038204	ASB10	29.7279	4.04952	0.545428	7.42448	1.13e-13	2.05e-12	1.91465	3.89806	4.2802	52.5338	47.2397	68.5008
ENSMUSG00000094991	GM21718	2.79894	4.00017	1.56621	2.55405	0.0106478	0.034634	0	0	0.856041	4.37782	4.29452	7.26524
ENSMUSG00000023918	ADGRF4	5.13549	3.99495	1.30699	3.05661	0.00223856	0.00892365	0	0	1.71208	15.3224	8.58904	5.18945
ENSMUSG00000110677	GM45777	10.4533	3.97791	0.902311	4.40858	1.04e-05	7.11e-05	2.87198	0.974514	0	20.7946	21.4726	16.6063
ENSMUSG00000078125	GM10916	2.64223	3.90095	1.58654	2.45878	0.0139411	0.0435235	0	0.974514	0	3.28336	5.36815	6.22734
ENSMUSG00000090185	GM15523	4.7672	3.88205	1.3154	2.95124	0.003165	0.0121279	0	0	1.71208	12.039	9.66267	5.18945
ENSMUSG00000022037	CLU	22.94	3.78965	0.592175	6.39954	1.56e-10	2.09e-09	3.82931	2.92354	2.56812	53.6282	30.0616	44.6293
ENSMUSG00000027358	BMP2	22.8767	3.78718	0.5834	6.49157	8.49e-11	1.16e-09	4.78663	1.94903	2.56812	38.3059	42.9452	46.7051
ENSMUSG00000028341	NR4A3	275.378	3.74209	0.175909	21.2729	2.02e-100	1.11e-97	39.2504	38.006	37.6658	558.171	480.986	498.188
ENSMUSG00000099411	2310015D24RIK	8.54087	3.65567	0.965137	3.78772	0.000152035	0.000815269	0.957326	2.92354	0	19.7002	20.399	7.26524
ENSMUSG00000035606	KY	45.9144	3.64392	0.401662	9.0721	1.17e-19	3.39e-18	6.70128	7.79611	5.99229	75.5173	91.2585	88.2207
ENSMUSG00000042010	ACACB	228.971	3.63543	0.199777	18.1975	5.41e-74	1.72e-71	31.5918	44.8276	26.5373	479.371	361.813	429.687
ENSMUSG00000032105	PDZD3	38.5779	3.60023	0.434274	8.29022	1.13e-16	2.68e-15	5.74396	6.8216	5.13625	67.8561	80.5222	65.3871
ENSMUSG00000053303	SLC22A26	13.073	3.46553	0.727689	4.76238	1.91e-06	1.47e-05	1.91465	2.92354	1.71208	29.5503	24.6935	17.6441
ENSMUSG00000010064	SLC38A3	5.6449	3.46397	1.10501	3.13478	0.00171981	0.00707874	1.91465	0.974514	0	8.75563	12.8836	9.34102
ENSMUSG00000062826	CES2F	12.4058	3.40402	0.753931	4.51503	6.33e-06	4.49e-05	0.957326	1.94903	3.42416	13.1334	30.0616	24.9094
ENSMUSG00000056987	FAM71D	12.2493	3.39216	0.744613	4.5556	5.22e-06	3.76e-05	0.957326	0.974514	4.2802	20.7946	24.6935	21.7957
ENSMUSG00000090942	F830016B08RIK	137.096	3.3284	0.252048	13.2054	8.16e-40	8.26e-38	22.9758	32.159	19.6889	319.581	235.125	193.048
ENSMUSG00000074637	SOX2	10.1763	3.32663	0.811605	4.09883	4.15e-05	0.000252438	0	2.92354	2.56812	21.8891	13.9572	19.7199
ENSMUSG00000113919	GM34466	5.08923	3.30003	1.13277	2.91324	0.00357698	0.0135262	1.91465	0.974514	0	6.56672	9.66267	11.4168
ENSMUSG00000026011	CTLA4	6.74155	3.29509	1.02837	3.20419	0.00135442	0.0057285	0	2.92354	0.856041	21.8891	7.51541	7.26524
ENSMUSG00000036902	NETO2	11.3317	3.27014	0.767651	4.25993	2.04e-05	0.000131471	0	1.94903	4.2802	16.4168	21.4726	23.8715
ENSMUSG00000002500	RPL3L	58.5704	3.23786	0.351303	9.2167	3.06e-20	9.27e-19	11.4879	17.5413	5.13625	118.201	86.964	112.092
ENSMUSG00000023153	TMEM52	30.3858	3.21884	0.467943	6.8787	6.04e-12	9.25e-11	5.74396	7.79611	4.2802	64.5728	39.7243	60.1977
ENSMUSG00000021200	ASB2	1596.74	3.21376	0.0823047	39.0471	0	0	319.747	320.615	292.766	2953.93	2760.3	2933.08
ENSMUSG00000033615	CPLX1	4.6822	3.2103	1.1723	2.73846	0.00617277	0.0216754	0	0.974514	1.71208	5.47227	6.44178	13.4926
ENSMUSG00000021622	CKMT2	496.531	3.16693	0.121857	25.9888	6.62e-149	9.99e-146	103.391	100.375	95.0205	897.452	868.566	914.382
ENSMUSG00000025789	ST8SIA2	105.621	3.12598	0.254673	12.2745	1.24e-34	9.25e-33	30.6344	19.4903	15.4087	200.285	170.707	197.199
ENSMUSG00000096051	VMN1R40	4.57948	3.12005	1.18085	2.64222	0.00823657	0.0277641	0	2.92354	0	7.66118	8.58904	8.30313
ENSMUSG00000084115	GM13566	4.38835	3.10202	1.18718	2.61293	0.00897698	0.029854	0	0.974514	1.71208	8.75563	10.7363	4.15156
ENSMUSG00000078486	PERM1	126.194	3.09519	0.231598	13.3645	9.75e-41	1.01e-38	21.0612	24.3628	33.3856	236.402	243.714	198.237
ENSMUSG00000024140	EPAS1	18.962	3.09044	0.589303	5.24423	1.57e-07	1.44e-06	1.91465	3.89806	5.99229	49.2504	24.6935	28.0231
ENSMUSG00000081189	HSPD1-PS4	17.2817	3.06821	0.592495	5.17846	2.24e-07	2.01e-06	1.91465	3.89806	5.13625	25.1724	34.3561	33.2125
ENSMUSG00000068806	OLFR1259	10.2129	3.06068	0.771198	3.96873	7.23e-05	0.000418997	1.91465	3.89806	0.856041	18.6057	21.4726	14.5305
ENSMUSG00000031273	COL4A6	44.4725	3.03895	0.400282	7.59202	3.15e-14	5.97e-13	7.65861	15.5922	5.99229	84.2729	53.6815	99.6375
ENSMUSG00000035258	ABI3BP	27.1577	2.96841	0.466302	6.36586	1.94e-10	2.57e-09	4.78663	5.84708	7.70437	55.8171	48.3133	40.4777
ENSMUSG00000033715	AKR1C14	622.673	2.9516	0.120281	24.5391	5.65e-133	5.69e-130	128.282	164.693	135.254	993.764	1202.47	1111.58
ENSMUSG00000042045	SLN	11.9958	2.90185	0.757707	3.82978	0.000128257	0.000701692	0	7.79611	0.856041	25.1724	23.6199	14.5305
ENSMUSG00000046764	A530053G22RIK	6.52536	2.89452	0.976477	2.96425	0.00303426	0.0116888	0	2.92354	1.71208	19.7002	8.58904	6.22734
ENSMUSG00000038540	TMC3	30.4265	2.86204	0.445501	6.42433	1.32e-10	1.78e-09	6.70128	4.87257	10.2725	68.9506	44.0188	47.743
ENSMUSG00000023019	GPD1	455.009	2.86035	0.12282	23.2889	5.75e-120	4.95e-117	119.666	113.044	98.4447	807.707	782.676	808.517
ENSMUSG00000104302	GM36975	4.86418	2.8378	1.11548	2.54402	0.0109584	0.0355103	0	0	3.42416	10.9445	8.58904	6.22734
ENSMUSG00000082390	GM12136	8.50652	2.811	0.814646	3.45058	0.000559373	0.00260513	0.957326	0.974514	4.2802	14.2279	15.0308	15.5684
ENSMUSG00000070369	ITGAD	4.93902	2.77625	1.09855	2.52721	0.0114974	0.0370512	2.87198	0.974514	0	14.2279	4.29452	7.26524
ENSMUSG00000116506	5730414N17RIK	17.8282	2.75663	0.568951	4.8451	1.27e-06	1.01e-05	1.91465	4.87257	6.84833	39.4003	30.0616	23.8715
ENSMUSG00000027849	SYT6	7.1948	2.74539	0.906999	3.0269	0.0024708	0.00973791	4.78663	0	0.856041	14.2279	13.9572	9.34102
ENSMUSG00000056359	D830013O20RIK	38.9115	2.67803	0.373896	7.16249	7.92e-13	1.33e-11	11.4879	10.7197	9.41645	73.3284	56.9024	71.6145
ENSMUSG00000028132	TMEM56	24.1547	2.6774	0.474465	5.643	1.67e-08	1.78e-07	6.70128	8.77063	4.2802	42.6837	46.1661	36.3262
ENSMUSG00000031698	MYLK3	69.7914	2.65917	0.280471	9.48108	2.52e-21	8.21e-20	17.2319	17.5413	22.2571	109.445	126.688	125.585
ENSMUSG00000036800	FAM135B	5.56641	2.64021	0.960769	2.74802	0.00599572	0.0211357	1.91465	0.974514	1.71208	8.75563	9.66267	10.3789
ENSMUSG00000112454	GM48619	5.59272	2.63108	0.9662	2.72312	0.00646676	0.0225415	2.87198	0.974514	0.856041	9.85008	9.66267	9.34102
ENSMUSG00000064369	MT-TE	39.6821	2.61662	0.378777	6.90807	4.91e-12	7.59e-11	9.57326	12.6687	11.1285	72.234	82.6695	49.8188
ENSMUSG00000016349	EEF1A2	448.16	2.58415	0.124089	20.8249	2.57e-96	1.26e-93	132.111	123.763	128.406	812.085	689.27	803.327
ENSMUSG00000112329	GM47908	32.0337	2.56613	0.401938	6.38439	1.72e-10	2.29e-09	10.5306	7.79611	9.41645	51.4393	59.0496	53.9703
ENSMUSG00000024621	CSF1R	27.6416	2.56266	0.455395	5.62734	1.83e-08	1.94e-07	4.78663	9.74514	9.41645	33.9281	63.3441	44.6293
ENSMUSG00000020589	FAM49A	38.2397	2.55845	0.377213	6.78251	1.18e-11	1.75e-10	15.3172	6.8216	11.1285	59.1005	64.4178	72.6524
ENSMUSG00000031489	ADRB3	10.4558	2.5416	0.704308	3.60865	0.000307792	0.00152531	2.87198	1.94903	4.2802	21.8891	18.2517	13.4926
ENSMUSG00000084939	GM830	193.472	2.50936	0.172081	14.5824	3.64e-48	4.84e-46	62.2262	56.5218	54.7866	357.886	325.31	304.102
ENSMUSG00000113986	GM31333	39.0416	2.49013	0.421158	5.91259	3.37e-09	3.89e-08	3.82931	8.77063	22.2571	79.8951	66.565	52.9324
ENSMUSG00000097578	GM26798	6.92933	2.47072	0.870094	2.8396	0.00451704	0.0165652	0.957326	0.974514	4.2802	15.3224	9.66267	10.3789
ENSMUSG00000116083	GM5469	34.8296	2.46446	0.418524	5.88846	3.9e-09	4.47e-08	8.61594	6.8216	16.2648	79.8951	56.9024	40.4777
ENSMUSG00000039004	BMP6	15.9398	2.46215	0.565306	4.35542	1.33e-05	8.92e-05	4.78663	2.92354	6.84833	27.3613	23.6199	30.0988
ENSMUSG00000101655	2310040G24RIK	20.7041	2.4395	0.502372	4.85596	1.2e-06	9.57e-06	4.78663	5.84708	8.56041	37.2114	41.8716	25.9473
ENSMUSG00000084850	GM12092	16.8228	2.43139	0.553871	4.38981	1.13e-05	7.7e-05	6.70128	4.87257	4.2802	25.1724	22.5462	37.3641
ENSMUSG00000063142	KCNMA1	19.6264	2.42045	0.501135	4.82993	1.37e-06	1.08e-05	5.74396	6.8216	5.99229	31.7392	31.1353	36.3262
ENSMUSG00000082057	GM15789	22.3633	2.40188	0.503517	4.77021	1.84e-06	1.42e-05	6.70128	7.79611	6.84833	58.0061	25.7671	29.0609
ENSMUSG00000100335	2310008N11RIK	6.79386	2.39368	0.845899	2.82974	0.00465857	0.017005	1.91465	2.92354	1.71208	13.1334	9.66267	11.4168
ENSMUSG00000096984	GM26523	6.79316	2.37611	0.88053	2.6985	0.00696522	0.0240474	0.957326	4.87257	0.856041	7.66118	13.9572	12.4547
ENSMUSG00000026080	CHST10	19.049	2.37513	0.510662	4.65107	3.3e-06	2.45e-05	5.74396	5.84708	6.84833	25.1724	34.3561	36.3262
ENSMUSG00000047420	FAM180A	366.797	2.35852	0.131621	17.9191	8.37e-72	2.44e-69	110.093	113.044	135.254	580.061	600.159	662.174
ENSMUSG00000026840	LAMC3	93.9167	2.31673	0.252156	9.18766	4.01e-20	1.2e-18	44.037	29.2354	21.401	167.451	136.351	165.025
ENSMUSG00000114755	GALR3	8.37165	2.30959	0.780985	2.95728	0.0031037	0.0119233	0.957326	5.84708	1.71208	14.2279	15.0308	12.4547
ENSMUSG00000068232	VMN1R42	18.6494	2.27129	0.52801	4.3016	1.7e-05	0.000110988	2.87198	5.84708	10.2725	26.2669	37.577	29.0609
ENSMUSG00000005952	TRPV1	21.326	2.26724	0.510583	4.44049	8.98e-06	6.21e-05	1.91465	8.77063	11.1285	44.8726	32.2089	29.0609
ENSMUSG00000005947	ITGAE	43.0464	2.2659	0.344442	6.57847	4.75e-11	6.7e-10	18.1892	11.6942	14.5527	83.1785	59.0496	71.6145
ENSMUSG00000025272	TRO	18.6977	2.26351	0.532864	4.24782	2.16e-05	0.000138241	1.91465	8.77063	8.56041	26.2669	38.6507	28.0231
ENSMUSG00000075552	CYP3A41B	8.92317	2.24537	0.884525	2.5385	0.0111328	0.0360111	6.70128	0.974514	1.71208	8.75563	3.22089	32.1746
ENSMUSG00000116590	AC154200.1	22.1347	2.24264	0.483926	4.63426	3.58e-06	2.65e-05	4.78663	10.7197	7.70437	25.1724	41.8716	42.5535
ENSMUSG00000107573	OLFR1389	10.5693	2.23823	0.672186	3.32978	0.000869159	0.00385257	1.91465	4.87257	4.2802	16.4168	19.3253	16.6063
ENSMUSG00000022197	PDZD2	16.869	2.23609	0.55252	4.04707	5.19e-05	0.000308959	5.74396	7.79611	4.2802	36.117	17.1781	30.0988
ENSMUSG00000035498	CDCP1	16.0811	2.23522	0.568551	3.93144	8.44e-05	0.000481923	6.70128	7.79611	2.56812	36.117	22.5462	20.7578
ENSMUSG00000104724	GM43162	36.9018	2.23399	0.390356	5.72294	1.05e-08	1.14e-07	13.4026	10.7197	14.5527	80.9896	63.3441	38.402
ENSMUSG00000003476	CRHR2	7.13137	2.23132	0.832834	2.67919	0.00738004	0.0253202	3.82931	2.92354	0.856041	13.1334	7.51541	14.5305
ENSMUSG00000027168	PAX6	12.3107	2.22829	0.636555	3.50055	0.000464306	0.00221423	1.91465	6.8216	4.2802	22.9835	15.0308	22.8336
ENSMUSG00000044006	CILP2	53.2608	2.22736	0.304948	7.30407	2.79e-13	4.88e-12	19.1465	14.6177	22.2571	86.4619	81.5959	95.486
ENSMUSG00000049149	OLFR1258	10.7195	2.21617	0.795618	2.78547	0.00534494	0.0191664	9.57326	1.94903	0	22.9835	22.5462	7.26524
ENSMUSG00000006587	SNAI3	17.234	2.19146	0.569281	3.84953	0.000118345	0.000653589	11.4879	1.94903	5.13625	38.3059	25.7671	20.7578
ENSMUSG00000075591	GM10874	16.3782	2.19063	0.554425	3.95117	7.78e-05	0.000447664	7.65861	4.87257	5.13625	36.117	26.8407	17.6441
ENSMUSG00000038188	SCARF1	31.6621	2.18796	0.394559	5.54533	2.93e-08	3.03e-07	15.3172	6.8216	11.9846	50.3449	51.5342	53.9703
ENSMUSG00000056880	GADL1	44.4457	2.17461	0.329437	6.60098	4.08e-11	5.81e-10	15.3172	19.4903	13.6967	75.5173	76.2277	66.425
ENSMUSG00000004540	PSG17	11.6599	2.17284	0.668969	3.24804	0.00116204	0.00499896	3.82931	0.974514	7.70437	17.5113	15.0308	24.9094
ENSMUSG00000022383	PPARA	11.9238	2.16842	0.650309	3.33444	0.000854716	0.00379599	4.78663	4.87257	3.42416	19.7002	10.7363	28.0231
ENSMUSG00000089936	GM16199	6.75155	2.14641	0.832207	2.57918	0.00990366	0.0324821	1.91465	3.89806	1.71208	8.75563	10.7363	13.4926
ENSMUSG00000110291	GM37419	6.58026	2.12761	0.840626	2.53098	0.0113745	0.0366944	1.91465	1.94903	3.42416	14.2279	9.66267	8.30313
ENSMUSG00000032577	MAPKAPK3	18.558	2.121	0.559272	3.79243	0.000149178	0.000801849	0.957326	5.84708	13.6967	32.8336	27.9144	30.0988
ENSMUSG00000056174	COL8A2	304.868	2.11119	0.164038	12.8701	6.63e-38	6e-36	92.8607	145.203	106.149	573.494	412.274	499.225
ENSMUSG00000109588	LNP1	7.20528	2.08098	0.817239	2.54636	0.0108854	0.0353052	3.82931	0.974514	3.42416	7.66118	10.7363	16.6063
ENSMUSG00000052336	CX3CR1	7.91691	2.0735	0.775082	2.6752	0.00746847	0.0255654	1.91465	1.94903	5.13625	10.9445	17.1781	10.3789
ENSMUSG00000020583	MATN3	28.954	2.07124	0.418544	4.94868	7.47e-07	6.19e-06	9.57326	13.6432	10.2725	32.8336	46.1661	61.2356
ENSMUSG00000050675	GP1BA	24.7648	2.06589	0.446962	4.62208	3.8e-06	2.8e-05	5.74396	11.6942	11.1285	42.6837	47.2397	30.0988
ENSMUSG00000043811	RTN4R	41.6199	2.06568	0.344168	6.00197	1.95e-09	2.3e-08	14.3599	17.5413	16.2648	71.1395	51.5342	78.8797
ENSMUSG00000033308	DPYD	9.57591	2.05642	0.727752	2.82571	0.00471756	0.0171995	5.74396	1.94903	3.42416	24.078	13.9572	8.30313
ENSMUSG00000031780	CCL17	7.68099	2.04782	0.816848	2.50698	0.0121767	0.0388254	0.957326	0.974514	6.84833	12.039	10.7363	14.5305
ENSMUSG00000047139	CD24A	2032.46	2.04583	0.076997	26.5702	1.5e-155	3.02e-152	828.087	744.529	804.678	3173.92	3118.89	3524.68
ENSMUSG00000017204	GSDMA	16.6267	2.0418	0.534924	3.81699	0.000135089	0.000733527	6.70128	6.8216	5.99229	22.9835	36.5034	20.7578
ENSMUSG00000022525	HRASLS	47.1409	2.04074	0.324136	6.29593	3.06e-10	3.96e-09	17.2319	15.5922	22.2571	70.045	92.3321	65.3871
ENSMUSG00000057719	SH3RF2	48.3795	2.03538	0.32455	6.2714	3.58e-10	4.6e-09	25.8478	18.5158	12.8406	74.4229	89.1113	69.5387
ENSMUSG00000033717	ADRA2A	7.76217	2.0248	0.762936	2.65396	0.00795526	0.0269918	1.91465	2.92354	4.2802	14.2279	11.8099	11.4168
ENSMUSG00000061531	TMEM236	7.70659	2.01579	0.783406	2.57311	0.010079	0.0329916	1.91465	2.92354	4.2802	9.85008	8.58904	18.682
ENSMUSG00000024770	LIPN	7.80377	2.00076	0.763887	2.61918	0.00881422	0.0294046	3.82931	3.89806	1.71208	14.2279	9.66267	13.4926
ENSMUSG00000027386	FBLN7	858.653	1.9771	0.0964973	20.4887	2.72e-93	1.26e-90	316.875	352.774	373.234	1339.61	1288.36	1481.07
ENSMUSG00000048065	CYB5R2	29.0834	1.97195	0.407161	4.84318	1.28e-06	1.01e-05	12.4452	14.6177	8.56041	53.6282	35.4298	49.8188
ENSMUSG00000046532	AR	470.718	1.97142	0.115352	17.0905	1.75e-65	4.33e-63	169.447	205.622	198.601	783.629	700.007	767.001
ENSMUSG00000047428	DLK2	13.2387	1.96444	0.658666	2.98245	0.00285953	0.0110865	5.74396	10.7197	0	19.7002	21.4726	21.7957
ENSMUSG00000027188	PAMR1	8.29565	1.95387	0.75035	2.60394	0.00921587	0.0305642	0.957326	5.84708	3.42416	13.1334	13.9572	12.4547
ENSMUSG00000097248	GM2694	38.3126	1.95155	0.348112	5.60609	2.07e-08	2.18e-07	20.1039	11.6942	15.4087	62.3839	59.0496	61.2356
ENSMUSG00000029685	ASB15	120.54	1.94695	0.236758	8.22339	1.98e-16	4.56e-15	67.9702	52.6238	29.1054	172.924	217.947	182.669
ENSMUSG00000019787	TRDN	4074.68	1.93071	0.0696727	27.7111	5.13e-169	2.32e-165	1693.51	1616.72	1768.58	6863.32	6528.74	5977.21
ENSMUSG00000074071	FAM169B	32.4681	1.9243	0.388855	4.94864	7.47e-07	6.19e-06	15.3172	10.7197	14.5527	36.117	55.8287	62.2734
ENSMUSG00000041153	OSGIN2	1491.03	1.92416	0.0862961	22.2972	3.93e-110	2.74e-107	555.249	619.791	689.113	2275.37	2499.41	2307.23
ENSMUSG00000031216	STARD8	31.9439	1.91422	0.417775	4.58193	4.61e-06	3.35e-05	16.2745	3.89806	19.6889	55.8171	46.1661	49.8188
ENSMUSG00000033170	CARD10	65.2824	1.90433	0.265766	7.16543	7.75e-13	1.31e-11	29.6771	27.2864	25.6812	113.823	96.6267	98.5996
ENSMUSG00000052374	ACTN2	2307.14	1.89499	0.192118	9.86369	5.98e-23	2.2e-21	1233.99	877.063	822.655	3808.7	3561.23	3539.21
ENSMUSG00000105728	GM42819	18.3786	1.89192	0.545488	3.46831	0.000523737	0.00246133	6.70128	11.6942	5.13625	42.6837	13.9572	30.0988
ENSMUSG00000021098	4930447C04RIK	11.7581	1.89043	0.624059	3.02924	0.00245167	0.00967518	6.70128	5.84708	2.56812	18.6057	15.0308	21.7957
ENSMUSG00000038216	PNMT	11.4538	1.88304	0.635708	2.96211	0.00305534	0.0117574	3.82931	3.89806	6.84833	13.1334	16.1044	24.9094
ENSMUSG00000115637	GM30970	26.9895	1.88242	0.417998	4.50341	6.69e-06	4.72e-05	14.3599	12.6687	7.70437	38.3059	51.5342	37.3641
ENSMUSG00000030708	DNAJB13	9.90311	1.87859	0.697106	2.69484	0.0070423	0.024295	1.91465	2.92354	7.70437	10.9445	19.3253	16.6063
ENSMUSG00000106799	GM20756	13.5906	1.86119	0.585943	3.17641	0.00149112	0.00623961	3.82931	7.79611	5.99229	22.9835	13.9572	26.9852
ENSMUSG00000030554	SYNM	160.226	1.85708	0.176555	10.5185	7.1e-26	3.07e-24	77.5434	68.216	62.491	265.952	229.757	257.397
ENSMUSG00000109754	GM39214	14.1626	1.84445	0.575788	3.20335	0.00135838	0.00574256	3.82931	7.79611	6.84833	22.9835	28.988	14.5305
ENSMUSG00000015579	NKX2-5	19.7633	1.84076	0.474812	3.87683	0.000105828	0.000592599	6.70128	9.74514	9.41645	29.5503	26.8407	36.3262
ENSMUSG00000005131	4930550C14RIK	8.41683	1.83359	0.716826	2.55793	0.0105298	0.0342872	3.82931	2.92354	4.2802	10.9445	15.0308	13.4926
ENSMUSG00000041886	MACC1	200.772	1.82826	0.172968	10.57	4.11e-26	1.8e-24	71.7995	78.9356	112.997	296.597	336.046	308.254
ENSMUSG00000110701	GM6013	16.9627	1.82767	0.515831	3.54316	0.000395359	0.00190704	6.70128	9.74514	5.99229	31.7392	26.8407	20.7578
ENSMUSG00000048655	CCDC169	14.8238	1.82766	0.543057	3.3655	0.000764056	0.00344577	6.70128	7.79611	5.13625	21.8891	21.4726	25.9473
ENSMUSG00000074483	BGLAP	9.12564	1.82548	0.714772	2.55394	0.0106512	0.0346388	0.957326	6.8216	4.2802	13.1334	15.0308	14.5305
ENSMUSG00000067642	ADGRF3	23.0123	1.82322	0.465198	3.91924	8.88e-05	0.000504754	15.3172	3.89806	11.1285	36.117	31.1353	40.4777
ENSMUSG00000049690	NCKAP5	29.5996	1.82014	0.407631	4.46517	8e-06	5.58e-05	9.57326	19.4903	10.2725	51.4393	51.5342	35.2883
ENSMUSG00000041741	PDE3A	389.666	1.81377	0.123179	14.7246	4.48e-49	6.23e-47	149.343	181.26	186.617	640.256	605.527	574.992
ENSMUSG00000005950	P2RX5	560.892	1.81143	0.100585	18.009	1.66e-72	5.08e-70	260.393	245.578	240.548	866.807	875.008	877.018
ENSMUSG00000032648	PYGM	4244.37	1.80599	0.0854193	21.1427	3.22e-99	1.67e-96	2211.42	1745.35	1707.8	6623.63	6358.03	6819.98
ENSMUSG00000024987	CYP26A1	47.7325	1.78918	0.33484	5.34337	9.12e-08	8.71e-07	26.8051	20.4648	17.1208	77.7062	94.4794	49.8188
ENSMUSG00000040624	PLEKHG1	25.4918	1.78614	0.415802	4.29565	1.74e-05	0.000113638	9.57326	14.6177	10.2725	37.2114	40.7979	40.4777
ENSMUSG00000072592	GM10373	21.5076	1.78211	0.493099	3.6141	0.000301392	0.00149728	8.61594	14.6177	5.99229	49.2504	22.5462	28.0231
ENSMUSG00000019194	SCN1B	759.567	1.77931	0.111069	16.0199	9.28e-58	1.79e-55	400.162	321.59	307.319	1096.64	1119.8	1311.89
ENSMUSG00000032057	4833427G06RIK	35.889	1.77827	0.376082	4.72841	2.26e-06	1.72e-05	16.2745	10.7197	21.401	48.156	45.0924	73.6902
ENSMUSG00000068231	VMN1R43	38.2789	1.77478	0.346234	5.12595	2.96e-07	2.6e-06	21.0612	14.6177	16.2648	62.3839	66.565	48.7809
ENSMUSG00000041696	RASL12	339.989	1.76678	0.12799	13.804	2.41e-43	2.73e-41	169.447	144.228	149.807	527.527	487.428	561.499
ENSMUSG00000018566	SLC2A4	81.4715	1.75123	0.248145	7.05727	1.7e-12	2.75e-11	37.3357	46.7767	28.2494	124.768	140.645	111.054
ENSMUSG00000024924	VLDLR	2852.93	1.74805	0.070401	24.8298	4.27e-136	5.94e-133	1422.59	1280.51	1224.99	4516.81	4367.53	4305.17
ENSMUSG00000065947	MT-ND4L	848.023	1.74771	0.525539	3.32555	0.000882454	0.00390767	370.485	408.321	388.643	2298.35	689.27	933.064
ENSMUSG00000081936	GM11244	14.1459	1.74144	0.573623	3.03585	0.00239855	0.00949452	2.87198	10.7197	5.99229	25.1724	20.399	19.7199
ENSMUSG00000031957	CTRB1	1434	1.73919	0.107275	16.2124	4.12e-59	8.38e-57	646.195	645.128	691.681	1768.64	2345.88	2506.51
ENSMUSG00000047343	METTL21C	25.1848	1.73814	0.437105	3.97648	6.99e-05	0.000406681	14.3599	4.87257	15.4087	38.3059	40.7979	37.3641
ENSMUSG00000114590	5930438M14RIK	61.7595	1.73057	0.278474	6.21447	5.15e-10	6.51e-09	26.8051	25.3374	33.3856	111.634	95.553	77.8418
ENSMUSG00000029410	PPEF2	10.6764	1.724	0.633188	2.72273	0.00647443	0.0225595	3.82931	6.8216	4.2802	16.4168	16.1044	16.6063
ENSMUSG00000037709	FAM13A	84.9433	1.72325	0.247173	6.97183	3.13e-12	4.92e-11	36.3784	51.6492	30.8175	143.373	137.425	110.016
ENSMUSG00000059003	GRIN2A	22.4925	1.7211	0.444871	3.86876	0.00010939	0.000610087	13.4026	6.8216	11.1285	31.7392	38.6507	33.2125
ENSMUSG00000010122	SLC47A1	14.001	1.71601	0.58444	2.93615	0.00332311	0.0126801	11.4879	3.89806	4.2802	24.078	24.6935	15.5684
ENSMUSG00000049422	CHCHD10	198.654	1.70918	0.163726	10.4392	1.64e-25	6.93e-24	100.519	102.324	77.0437	276.897	310.279	324.86
ENSMUSG00000084408	GM11870	17.0389	1.70337	0.515577	3.30381	0.000953792	0.00418162	4.78663	9.74514	9.41645	32.8336	24.6935	20.7578
ENSMUSG00000036564	NDRG4	10735.2	1.70202	0.0839036	20.2855	1.73e-91	7.82e-89	5523.77	4467.17	5151.65	14783.9	16277.3	18207.7
ENSMUSG00000050272	DSCAM	11.1872	1.69923	0.631264	2.69179	0.00710704	0.024481	7.65861	3.89806	4.2802	20.7946	11.8099	18.682
ENSMUSG00000029167	PPARGC1A	172.543	1.69734	0.166601	10.1881	2.24e-24	9e-23	84.2447	72.114	87.3162	273.613	251.229	266.738
ENSMUSG00000082383	GM9670	9.09738	1.69358	0.693337	2.44265	0.0145798	0.0451903	5.74396	1.94903	5.13625	16.4168	12.8836	12.4547
ENSMUSG00000045776	LRTM1	342.387	1.68879	0.124983	13.5122	1.33e-41	1.42e-39	177.105	150.075	159.224	502.354	550.772	514.794
ENSMUSG00000057897	CAMK2B	1005.84	1.67708	0.105858	15.8428	1.58e-56	2.94e-54	575.353	456.073	407.475	1605.56	1478.39	1512.21
ENSMUSG00000031451	GAS6	604.776	1.67698	0.103078	16.2691	1.64e-59	3.44e-57	297.729	273.838	292.766	929.191	846.02	989.11
ENSMUSG00000052013	BTLA	111.413	1.66885	0.241205	6.91878	4.56e-12	7.06e-11	28.7198	61.3944	69.3393	182.774	166.413	159.835
ENSMUSG00000023473	CELSR3	91.4108	1.66828	0.245694	6.79006	1.12e-11	1.67e-10	63.1835	34.108	34.2416	146.657	137.425	132.85
ENSMUSG00000021922	ITIH4	14.0412	1.66553	0.586603	2.83928	0.00452159	0.0165718	9.57326	1.94903	8.56041	18.6057	27.9144	17.6441
ENSMUSG00000032271	NNMT	314.715	1.66379	0.132107	12.5942	2.27e-36	1.89e-34	127.324	161.769	163.504	472.804	490.649	472.24
ENSMUSG00000028885	SMPDL3B	312.101	1.65705	0.140229	11.8167	3.2e-32	2.08e-30	175.191	155.922	120.702	460.765	498.164	461.861
ENSMUSG00000066026	DHRS3	490.554	1.64943	0.114394	14.4188	3.94e-47	5.02e-45	261.35	247.527	203.738	704.828	753.688	772.191
ENSMUSG00000051985	IGFN1	5690.64	1.64809	0.0915733	17.9975	2.04e-72	6.15e-70	2826.98	2807.57	2624.62	10253.9	8109.12	7521.59
ENSMUSG00000031884	CES2D-PS	17.6307	1.6424	0.636123	2.58189	0.00982618	0.0322807	6.70128	16.5667	2.56812	39.4003	33.2825	7.26524
ENSMUSG00000024421	LAMA3	30.8432	1.63921	0.40783	4.01935	5.84e-05	0.0003446	20.1039	16.5667	8.56041	54.7227	31.1353	53.9703
ENSMUSG00000070407	HS3ST3B1	28.5797	1.63492	0.402002	4.06694	4.76e-05	0.000286027	17.2319	11.6942	12.8406	45.9671	52.6079	31.1367
ENSMUSG00000057378	RYR3	645.722	1.63472	0.118299	13.8185	1.97e-43	2.24e-41	279.539	315.743	347.553	1142.61	891.113	897.776
ENSMUSG00000071047	CES1A	58.7578	1.61707	0.292242	5.53334	3.14e-08	3.23e-07	22.9758	30.2099	33.3856	78.8007	73.0068	114.168
ENSMUSG00000093026	GM25301	25.0045	1.61668	0.413466	3.91006	9.23e-05	0.00052346	9.57326	12.6687	14.5527	39.4003	35.4298	38.402
ENSMUSG00000034919	TTC22	12.5414	1.61183	0.575977	2.79843	0.00513517	0.0185058	5.74396	6.8216	5.99229	20.7946	18.2517	17.6441
ENSMUSG00000031700	GPT2	2337.88	1.60918	0.0686731	23.4325	2e-121	1.81e-118	1165.07	1218.14	1081.18	3561.35	3458.16	3543.36
ENSMUSG00000018893	MB	22325.5	1.597	0.0737504	21.6541	5.56e-104	3.35e-101	12588.8	10666.1	10026	33607.4	33716.3	33348.5
ENSMUSG00000031425	PLP1	20.4538	1.5964	0.467882	3.41198	0.000644928	0.00295267	11.4879	7.79611	11.1285	38.3059	32.2089	21.7957
ENSMUSG00000043155	HPDL	15.3062	1.58819	0.5515	2.87977	0.00397971	0.0148781	5.74396	6.8216	10.2725	13.1334	25.7671	30.0988
ENSMUSG00000062342	SERPINB9E	43.2814	1.58347	0.331099	4.78247	1.73e-06	1.34e-05	20.1039	25.3374	19.6889	51.4393	59.0496	84.0692
ENSMUSG00000031672	GOT2	4359.99	1.57775	0.0639146	24.6853	1.54e-134	1.86e-131	2246.85	2077.66	2239.4	6482.45	6261.41	6852.16
ENSMUSG00000031283	CHRDL1	2230.39	1.57738	0.0764256	20.6394	1.22e-94	5.79e-92	1043.49	1106.07	1207.87	3167.35	3560.16	3297.38
ENSMUSG00000060981	HIST1H4H	18.2268	1.57515	0.501553	3.14055	0.00168632	0.00696305	6.70128	7.79611	12.8406	18.6057	34.3561	29.0609
ENSMUSG00000029651	MTUS2	162.265	1.56125	0.17564	8.88888	6.17e-19	1.71e-17	74.6715	99.4004	72.7635	256.102	232.978	237.677
ENSMUSG00000022996	WNT10B	519.431	1.54952	0.105137	14.7381	3.67e-49	5.19e-47	256.563	249.476	286.774	784.723	744.025	795.024
ENSMUSG00000045404	KCNK13	30.6686	1.54671	0.38715	3.99512	6.47e-05	0.000378359	15.3172	12.6687	18.8329	32.8336	48.3133	56.0461
ENSMUSG00000026173	PLCD4	56.5716	1.54227	0.282579	5.45785	4.82e-08	4.81e-07	33.5064	21.4393	31.6735	80.9896	79.4486	92.3723
ENSMUSG00000030785	COX6A2	1611.09	1.53971	0.0789888	19.4928	1.26e-84	4.97e-82	776.392	825.413	871.45	2242.54	2400.64	2550.1
ENSMUSG00000031770	HERPUD1	4945.11	1.53948	0.0719476	21.3973	1.42e-101	8.27e-99	2735.08	2524.97	2336.14	6973.86	7243.78	7856.83
ENSMUSG00000116287	GM3924	28.226	1.53868	0.408946	3.76255	0.000168189	0.00089526	15.3172	11.6942	16.2648	52.5338	26.8407	46.7051
ENSMUSG00000023267	GABRR2	20.6145	1.53613	0.452681	3.39342	0.000690268	0.00313803	12.4452	11.6942	7.70437	30.6447	30.0616	31.1367
ENSMUSG00000053719	KLK1B26	60.0569	1.53292	0.30844	4.96993	6.7e-07	5.59e-06	35.4211	16.5667	40.2339	71.1395	86.964	110.016
ENSMUSG00000044938	KLHL31	1190.02	1.52821	0.0823933	18.5478	8.5e-77	2.85e-74	596.414	594.454	646.311	1887.93	1725.32	1689.69
ENSMUSG00000105550	GM35585	13.2736	1.52317	0.58194	2.6174	0.00886022	0.0295308	5.74396	9.74514	5.13625	20.7946	25.7671	12.4547
ENSMUSG00000110683	GM45874	11.7715	1.52101	0.618013	2.46114	0.0138497	0.043328	5.74396	2.92354	9.41645	22.9835	15.0308	14.5305
ENSMUSG00000029408	ABCB9	25.7063	1.51896	0.405685	3.7442	0.000180971	0.000953207	10.5306	16.5667	12.8406	37.2114	39.7243	37.3641
ENSMUSG00000027656	WISP2	995.971	1.51165	0.0857073	17.6374	1.27e-69	3.54e-67	491.108	560.346	500.784	1424.98	1532.07	1466.54
ENSMUSG00000025141	MYADML2	14.6759	1.50394	0.576535	2.60857	0.00909203	0.0301922	11.4879	1.94903	9.41645	18.6057	27.9144	18.682
ENSMUSG00000054252	FGFR3	341.046	1.50111	0.128019	11.7257	9.41e-32	5.93e-30	189.551	155.922	188.329	464.048	534.668	513.756
ENSMUSG00000044788	FADS6	357.24	1.49938	0.126119	11.8886	1.36e-32	8.96e-31	175.191	172.489	211.442	532.999	559.361	491.96
ENSMUSG00000110639	GM6831	103.442	1.49933	0.214411	6.99282	2.69e-12	4.27e-11	63.1835	47.7512	51.3625	132.429	156.75	169.176
ENSMUSG00000107770	GM44126	75.1297	1.4967	0.596372	2.50968	0.0120842	0.038579	34.4638	53.5983	29.9614	165.263	42.9452	124.547
ENSMUSG00000086256	GM12052	11.8263	1.48903	0.609717	2.44217	0.0145994	0.0452355	3.82931	9.74514	5.13625	18.6057	12.8836	20.7578
ENSMUSG00000086098	GM14291	15.2201	1.48733	0.539521	2.75675	0.00583788	0.0206759	3.82931	10.7197	9.41645	20.7946	26.8407	19.7199
ENSMUSG00000047786	LIX1	101.568	1.48149	0.218567	6.77821	1.22e-11	1.81e-10	39.2504	60.4199	60.7789	159.79	143.866	145.305
ENSMUSG00000053675	TGM5	24.4355	1.46715	0.416474	3.52278	0.000427047	0.00204571	15.3172	11.6942	11.9846	33.9281	31.1353	42.5535
ENSMUSG00000039481	NRTN	14.4674	1.46554	0.547474	2.67691	0.00743046	0.0254594	5.74396	8.77063	8.56041	16.4168	18.2517	29.0609
ENSMUSG00000028766	ALPL	15.0449	1.46519	0.539534	2.71567	0.00661427	0.0230025	11.4879	3.89806	8.56041	22.9835	23.6199	19.7199
ENSMUSG00000103966	GM37120	27.8435	1.45974	0.411971	3.54331	0.000395139	0.00190699	14.3599	15.5922	14.5527	53.6282	44.0188	24.9094
ENSMUSG00000060639	HIST1H4I	115.368	1.44858	0.20348	7.11903	1.09e-12	1.81e-11	68.9275	49.7002	66.7712	151.035	180.37	175.404
ENSMUSG00000031782	COQ9	2838.23	1.4465	0.0658607	21.963	6.51e-107	4.21e-104	1532.68	1502.7	1535.74	4012.27	4042.22	4403.77
ENSMUSG00000073375	LRRC30	64.0556	1.43877	0.270542	5.31809	1.05e-07	9.87e-07	35.4211	42.8786	25.6812	82.084	94.4794	103.789
ENSMUSG00000036879	PHKB	4442.75	1.4383	0.0585206	24.5777	2.19e-133	2.47e-130	2371.3	2409	2404.62	6655.37	6246.38	6569.85
ENSMUSG00000053886	SH2D4A	179.22	1.43708	0.162504	8.84333	9.29e-19	2.55e-17	94.7753	100.375	95.0205	257.197	239.419	288.534
ENSMUSG00000025658	CNKSR2	91.1128	1.43658	0.224821	6.38986	1.66e-10	2.22e-09	44.9943	54.5728	47.9383	136.807	149.235	113.13
ENSMUSG00000058966	FAM57B	13.1416	1.43596	0.586156	2.4498	0.0142937	0.0444711	3.82931	9.74514	7.70437	21.8891	11.8099	23.8715
ENSMUSG00000112540	GM47461	12.4411	1.43227	0.584266	2.4514	0.0142301	0.0442958	3.82931	6.8216	9.41645	20.7946	17.1781	16.6063
ENSMUSG00000078606	GM4070	17.6478	1.42142	0.500059	2.84251	0.00447597	0.0164346	5.74396	13.6432	9.41645	31.7392	21.4726	23.8715
ENSMUSG00000044072	EML6	108.275	1.42131	0.201964	7.03746	1.96e-12	3.15e-11	63.1835	51.6492	61.6349	163.074	149.235	160.873
ENSMUSG00000096146	KCNJ11	48.6216	1.41806	0.29433	4.81794	1.45e-06	1.14e-05	23.9332	26.3119	29.1054	64.5728	75.1541	72.6524
ENSMUSG00000038201	KCNA7	30.0687	1.41785	0.371359	3.81799	0.000134543	0.000730997	19.1465	14.6177	15.4087	41.5892	42.9452	46.7051
ENSMUSG00000022032	SCARA5	342.793	1.41502	0.136319	10.3802	3.05e-25	1.27e-23	214.441	160.795	185.761	437.782	509.974	548.006
ENSMUSG00000034463	SCARA3	392.758	1.41328	0.116317	12.1502	5.72e-34	4.11e-32	195.295	225.113	222.571	594.288	574.392	544.893
ENSMUSG00000038591	COLEC10	143.998	1.40855	0.185546	7.59137	3.17e-14	6e-13	63.1835	83.8082	89.0283	225.457	212.579	189.934
ENSMUSG00000039621	PREX1	19.4865	1.40718	0.493569	2.85104	0.00435763	0.0160653	11.4879	15.5922	5.13625	37.2114	23.6199	23.8715
ENSMUSG00000112847	GM47573	70.6084	1.40546	0.261135	5.38213	7.36e-08	7.14e-07	31.5918	47.7512	36.8098	122.579	98.7739	86.1449
ENSMUSG00000099465	GM3830	240.561	1.39627	0.156741	8.90815	5.19e-19	1.44e-17	119.666	132.534	144.671	412.609	334.972	298.913
ENSMUSG00000028654	MYCL	637.769	1.39103	0.096665	14.3902	5.96e-47	7.55e-45	336.979	370.315	349.265	918.247	879.303	972.504
ENSMUSG00000041798	GCK	18.035	1.38975	0.499354	2.7831	0.00538421	0.0192843	14.3599	8.77063	6.84833	26.2669	33.2825	18.682
ENSMUSG00000090381	GM6158	14.5954	1.38817	0.542432	2.55915	0.0104927	0.0341912	8.61594	8.77063	6.84833	24.078	25.7671	13.4926
ENSMUSG00000039395	MREG	180.082	1.37985	0.161209	8.55937	1.13e-17	2.87e-16	111.05	98.4259	90.7403	275.802	251.229	253.245
ENSMUSG00000004939	NMRK2	336.935	1.37438	0.127572	10.7734	4.6e-27	2.1e-25	206.783	187.107	169.496	460.765	469.176	528.286
ENSMUSG00000114515	ALDOA	29.3269	1.36887	0.42264	3.23885	0.00120014	0.00513598	17.2319	5.84708	25.6812	43.7782	42.9452	40.4777
ENSMUSG00000109871	GM45276	21.4447	1.36545	0.437167	3.1234	0.00178777	0.00731848	10.5306	11.6942	13.6967	27.3613	31.1353	34.2504
ENSMUSG00000043088	IL17RE	16.0274	1.36487	0.509557	2.67854	0.0073944	0.025355	7.65861	10.7197	8.56041	17.5113	25.7671	25.9473
ENSMUSG00000031877	CES2G	21.9787	1.35419	0.441067	3.07027	0.00213868	0.00856136	10.5306	14.6177	11.9846	22.9835	35.4298	36.3262
ENSMUSG00000025787	TGM4	17.1315	1.35404	0.493176	2.74555	0.00604096	0.0212662	8.61594	12.6687	7.70437	28.4558	21.4726	23.8715
ENSMUSG00000108709	4933431G14RIK	20.4343	1.35402	0.495044	2.73515	0.00623518	0.0218691	6.70128	17.5413	10.2725	32.8336	38.6507	16.6063
ENSMUSG00000051455	MEIOC	14.1197	1.35384	0.545693	2.48095	0.0131033	0.041228	6.70128	5.84708	11.1285	21.8891	22.5462	16.6063
ENSMUSG00000031671	SETD6	555.45	1.35059	0.116501	11.5929	4.48e-31	2.69e-29	348.467	297.227	293.622	685.128	838.505	869.753
ENSMUSG00000060600	ENO3	20834.3	1.34923	0.0634651	21.2594	2.7e-100	1.44e-97	12607	11003.2	11625	28529.1	30036.9	31204.2
ENSMUSG00000028845	TEKT2	21.3767	1.3485	0.450144	2.9957	0.00273817	0.0106678	10.5306	13.6432	11.9846	40.4948	22.5462	29.0609
ENSMUSG00000116439	GM49528	16.322	1.34844	0.504178	2.67454	0.00748324	0.0256097	8.61594	7.79611	11.1285	18.6057	27.9144	23.8715
ENSMUSG00000025938	SLCO5A1	501.702	1.34686	0.11534	11.6773	1.66e-31	1.04e-29	326.448	272.864	250.82	766.118	719.332	674.629
ENSMUSG00000087088	GM16638	17.5963	1.34041	0.493614	2.7155	0.00661757	0.0230096	10.5306	12.6687	6.84833	19.7002	24.6935	31.1367
ENSMUSG00000032122	SLC37A2	339.661	1.3368	0.124106	10.7715	4.69e-27	2.13e-25	207.74	170.54	199.458	473.899	477.765	508.566
ENSMUSG00000033196	MYH2	1497.21	1.33489	0.104398	12.7866	1.95e-37	1.72e-35	1023.38	802.025	725.923	2315.86	2019.5	2096.54
ENSMUSG00000003746	MAN1A	170.211	1.33477	0.169255	7.88615	3.12e-15	6.51e-14	92.8607	110.12	87.3162	233.119	270.555	227.298
ENSMUSG00000114481	GM46415	14.7364	1.33426	0.535022	2.49385	0.0126366	0.0400661	6.70128	10.7197	7.70437	27.3613	19.3253	16.6063
ENSMUSG00000033182	KBTBD12	77.5369	1.33175	0.234151	5.68759	1.29e-08	1.39e-07	47.8663	38.9806	45.3702	105.068	112.731	115.206
ENSMUSG00000025350	RDH5	589.834	1.32771	0.0978688	13.5662	6.35e-42	6.88e-40	361.869	318.666	327.864	843.824	848.167	838.616
ENSMUSG00000058248	KCNH1	29.7007	1.32421	0.38474	3.44182	0.000577805	0.00268338	11.4879	20.4648	18.8329	51.4393	37.577	38.402
ENSMUSG00000021597	SLF1	1611.73	1.32408	0.0854659	15.4925	3.9e-54	6.85e-52	831.917	913.12	1013.55	2246.91	2481.16	2183.72
ENSMUSG00000026383	EPB41L5	429.499	1.29964	0.115809	11.2223	3.17e-29	1.67e-27	259.435	216.342	267.941	636.972	580.834	615.469
ENSMUSG00000109378	GM49396	16.5162	1.29816	0.493222	2.63199	0.00848851	0.0285072	9.57326	8.77063	10.2725	25.1724	20.399	24.9094
ENSMUSG00000029072	TAS1R3	22.5329	1.29523	0.445317	2.90855	0.00363112	0.0137137	20.1039	9.74514	9.41645	27.3613	33.2825	35.2883
ENSMUSG00000085277	GM13943	53.0592	1.29126	0.288776	4.47151	7.77e-06	5.43e-05	31.5918	37.0315	23.9691	77.7062	82.6695	65.3871
ENSMUSG00000042717	PPP1R3A	701.335	1.29111	0.0984127	13.1194	2.55e-39	2.52e-37	380.059	400.525	439.149	1062.71	1005.99	919.571
ENSMUSG00000010175	PROX1	225.393	1.28972	0.147015	8.77276	1.74e-18	4.67e-17	134.983	134.483	123.27	353.509	311.353	294.761
ENSMUSG00000030091	NUP210	212.02	1.2889	0.158939	8.10942	5.09e-16	1.13e-14	130.196	123.763	115.566	354.603	280.217	267.776
ENSMUSG00000005705	AGRP	74.8797	1.28686	0.261895	4.91364	8.94e-07	7.3e-06	58.3969	31.1844	41.09	87.5563	112.731	118.32
ENSMUSG00000036381	P2RY14	29.4077	1.27746	0.403698	3.16439	0.00155407	0.00646564	14.3599	26.3119	11.1285	31.7392	47.2397	45.6672
ENSMUSG00000029467	ATP2A2	20789.1	1.27366	0.0781286	16.3021	9.54e-60	2.06e-57	14041.1	11477.8	10978.7	29912.5	29004.1	29320.4
ENSMUSG00000066361	SERPINA3C	31.9344	1.27236	0.362907	3.50601	0.00045487	0.00217038	19.1465	13.6432	23.1131	44.8726	47.2397	43.5914
ENSMUSG00000026971	ITGB6	352.607	1.26991	0.12186	10.4211	1.99e-25	8.32e-24	208.697	221.215	190.897	479.371	479.912	535.552
ENSMUSG00000051703	TMEM198	61.8655	1.2694	0.283222	4.482	7.39e-06	5.19e-05	41.165	26.3119	41.09	111.634	77.3013	73.6902
ENSMUSG00000022797	TFRC	4028.88	1.26827	0.0709501	17.8755	1.83e-71	5.25e-69	2255.46	2259.9	2574.12	5956.02	5753.58	5374.2
ENSMUSG00000019235	RPS6KL1	17.4222	1.26752	0.486408	2.60587	0.00916413	0.0304093	7.65861	13.6432	9.41645	27.3613	23.6199	22.8336
ENSMUSG00000031204	ASB12	20.8292	1.2638	0.450114	2.80774	0.00498909	0.0180337	11.4879	9.74514	15.4087	22.9835	30.0616	35.2883
ENSMUSG00000023036	PCDHGC4	17.8906	1.26184	0.476239	2.6496	0.00805871	0.0272814	9.57326	12.6687	9.41645	24.078	22.5462	29.0609
ENSMUSG00000023572	CCNDBP1	2030.92	1.26054	0.0762701	16.5273	2.33e-61	5.41e-59	1288.56	1093.4	1206.16	2720.81	2932.08	2944.5
ENSMUSG00000043439	EPOP	29.8936	1.25953	0.396319	3.17807	0.00148257	0.0062067	13.4026	22.4138	17.1208	27.3613	45.0924	53.9703
ENSMUSG00000038248	SOBP	370.233	1.25904	0.126871	9.9238	3.28e-23	1.23e-21	213.484	237.781	203.738	587.722	465.955	512.718
ENSMUSG00000114596	GM47523	62.612	1.25892	0.281305	4.4753	7.63e-06	5.34e-05	30.6344	28.2609	51.3625	83.1785	80.5222	101.713
ENSMUSG00000026489	COQ8A	4539.3	1.25882	0.0858873	14.6566	1.22e-48	1.69e-46	3134.29	2493.78	2400.34	6203.36	6338.71	6665.33
ENSMUSG00000040254	SEMA3D	2575.51	1.25608	0.0730614	17.1921	3.04e-66	7.75e-64	1408.23	1653.75	1498.93	3627.02	3769.51	3495.62
ENSMUSG00000087390	GM7598	29.6206	1.25524	0.39083	3.21173	0.00131936	0.00560415	17.2319	24.3628	11.1285	37.2114	49.387	38.402
ENSMUSG00000039714	CPLX3	18.1753	1.25231	0.471246	2.65745	0.00787354	0.0267697	9.57326	9.74514	12.8406	27.3613	22.5462	26.9852
ENSMUSG00000064350	MT-TY	16.8017	1.25061	0.515363	2.42667	0.0152383	0.0469498	7.65861	13.6432	8.56041	32.8336	22.5462	15.5684
ENSMUSG00000027939	NUP210L	24.0269	1.2504	0.410433	3.04654	0.00231494	0.00919169	13.4026	15.5922	13.6967	30.6447	38.6507	32.1746
ENSMUSG00000035439	HAUS8	437.799	1.25006	0.114007	10.9648	5.64e-28	2.74e-26	246.033	267.017	264.517	559.266	619.484	670.477
ENSMUSG00000032503	ARPP21	1209.75	1.24695	0.0811125	15.3731	2.48e-53	4.15e-51	761.074	672.415	718.218	1646.06	1665.2	1795.55
ENSMUSG00000017969	PTGIS	2176.18	1.23703	0.076152	16.2442	2.46e-59	5.05e-57	1400.57	1280.51	1209.59	2864.19	3090.98	3211.23
ENSMUSG00000066878	GM10184	26.5968	1.23672	0.443953	2.78571	0.00534111	0.0191564	13.4026	20.4648	13.6967	60.195	28.988	22.8336
ENSMUSG00000039179	TEKT5	486.098	1.23523	0.141811	8.71043	3.03e-18	7.91e-17	349.424	263.119	257.668	554.888	687.123	804.365
ENSMUSG00000029219	SLC10A4	36.0799	1.23424	0.353405	3.49242	0.000478661	0.00227609	13.4026	25.3374	25.6812	58.0061	50.4606	43.5914
ENSMUSG00000051855	MEST	93.4944	1.23082	0.23039	5.34232	9.18e-08	8.75e-07	52.653	47.7512	66.7712	158.696	109.51	125.585
ENSMUSG00000064345	MT-ND2	64725.6	1.22512	0.062984	19.4513	2.84e-84	1.09e-81	36362.1	41992.8	37997.9	86863.5	91836.1	93301.2
ENSMUSG00000080935	GOT2-PS1	18.6787	1.21905	0.490333	2.48618	0.0129124	0.0407478	13.4026	12.6687	7.70437	37.2114	18.2517	22.8336
ENSMUSG00000003809	GCDH	553.093	1.21114	0.100427	12.0599	1.72e-33	1.2e-31	325.491	330.36	344.985	743.134	751.541	823.047
ENSMUSG00000060429	SNTB1	1688.61	1.21028	0.0817168	14.8107	1.25e-49	1.79e-47	1124.86	989.132	944.213	2511.77	2281.46	2280.25
ENSMUSG00000041797	ABCA9	114.023	1.20725	0.214219	5.63558	1.74e-08	1.85e-07	49.781	77.9611	78.7558	177.302	136.351	163.987
ENSMUSG00000031093	DOCK11	712.37	1.20122	0.0971593	12.3635	4.12e-35	3.19e-33	391.546	481.41	422.884	1020.03	961.972	996.375
ENSMUSG00000102059	GM20257	32.7117	1.19744	0.362538	3.30293	0.000956786	0.00419078	26.8051	17.5413	15.4087	40.4948	47.2397	48.7809
ENSMUSG00000066107	GM12666	25.3594	1.18607	0.399606	2.9681	0.00299646	0.0115604	16.2745	16.5667	13.6967	36.117	30.0616	39.4399
ENSMUSG00000030987	STIM1	1865.26	1.18607	0.0886725	13.3758	8.37e-41	8.76e-39	1320.15	1090.48	1007.56	2658.43	2563.83	2551.14
ENSMUSG00000045294	INSIG1	1783.48	1.18587	0.0774586	15.3097	6.58e-53	1.07e-50	982.217	1170.39	1114.57	2554.46	2434.99	2444.23
ENSMUSG00000090397	GM17096	21.4203	1.18525	0.458845	2.58312	0.00979103	0.0321944	16.2745	13.6432	9.41645	41.5892	26.8407	20.7578
ENSMUSG00000001334	FNDC5	519.487	1.18495	0.10679	11.096	1.31e-28	6.67e-27	353.253	312.819	286.774	735.473	731.142	697.463
ENSMUSG00000036528	PPFIBP2	201.414	1.18399	0.149933	7.8968	2.86e-15	6.01e-14	132.111	113.044	124.126	269.236	285.585	284.382
ENSMUSG00000004748	MTFP1	152.766	1.17959	0.171985	6.85867	6.95e-12	1.05e-10	100.519	98.4259	82.1799	218.891	198.621	217.957
ENSMUSG00000064340	MT-TL1	26.4207	1.17726	0.408409	2.88256	0.00394463	0.0147652	9.57326	16.5667	22.2571	36.117	40.7979	33.2125
ENSMUSG00000025650	COL7A1	281.585	1.17519	0.141909	8.2813	1.22e-16	2.87e-15	169.447	146.177	202.026	412.609	359.666	399.588
ENSMUSG00000111816	GM7229	27.4514	1.16499	0.387753	3.00446	0.00266052	0.0104041	18.1892	14.6177	17.9769	30.6447	38.6507	44.6293
ENSMUSG00000027562	CAR2	477.029	1.15802	0.106014	10.9233	8.92e-28	4.23e-26	287.198	305.997	292.766	636.972	634.515	704.728
ENSMUSG00000067106	GM5529	26.0983	1.15793	0.422839	2.73847	0.00617255	0.0216754	12.4452	22.4138	13.6967	29.5503	50.4606	28.0231
ENSMUSG00000068614	ACTC1	18806.3	1.15618	0.162643	7.10867	1.17e-12	1.93e-11	14201.9	10742.1	10005.4	25145.1	25817.6	26926
ENSMUSG00000036570	FXYD1	126.676	1.15042	0.194578	5.91238	3.37e-09	3.89e-08	97.6473	70.165	68.4833	186.057	167.486	170.214
ENSMUSG00000106464	C130083M11RIK	161.671	1.14966	0.172627	6.65979	2.74e-11	3.94e-10	96.69	96.4769	107.861	258.291	209.358	201.351
ENSMUSG00000114575	GM47814	23.3092	1.14791	0.416862	2.75368	0.00589286	0.0208299	13.4026	14.6177	15.4087	38.3059	31.1353	26.9852
ENSMUSG00000056366	FABP3-PS1	25.2767	1.14666	0.412038	2.78291	0.00538745	0.0192882	21.0612	10.7197	15.4087	28.4558	38.6507	37.3641
ENSMUSG00000039059	HRH3	37.2696	1.14541	0.331292	3.4574	0.000545409	0.00254731	25.8478	22.4138	21.401	58.0061	45.0924	50.8566
ENSMUSG00000041757	PLEKHA6	256.923	1.14352	0.149378	7.65517	1.93e-14	3.75e-13	179.977	176.387	124.982	348.036	347.856	364.3
ENSMUSG00000031708	TECR	5888.71	1.14317	0.071021	16.0962	2.71e-58	5.28e-56	3835.05	3563.8	3613.35	7569.24	7804.21	8946.62
ENSMUSG00000090157	GM16534	34.9483	1.14293	0.349438	3.27076	0.00107257	0.00465055	27.7625	22.4138	15.4087	48.156	45.0924	50.8566
ENSMUSG00000006576	SLC4A3	4573.04	1.14189	0.0798967	14.2921	2.45e-46	3.04e-44	2678.6	2799.78	3076.61	7069.08	5919.99	5894.18
ENSMUSG00000061825	CES2C	161.943	1.13631	0.177095	6.41638	1.4e-10	1.88e-09	124.452	80.8847	98.4447	225.457	226.536	215.881
ENSMUSG00000030373	PSG28	50.1116	1.13424	0.300999	3.76825	0.000164393	0.0008766	36.3784	22.4138	35.0977	78.8007	71.9332	56.0461
ENSMUSG00000038195	RILP	164.163	1.13281	0.166295	6.81206	9.62e-12	1.44e-10	113.922	94.5279	100.157	211.23	223.315	241.829
ENSMUSG00000015243	ABCA1	756.026	1.13187	0.106495	10.6283	2.2e-26	9.69e-25	435.584	517.467	468.254	1180.92	1008.14	925.799
ENSMUSG00000041817	FAM169A	33.9396	1.12543	0.367359	3.06355	0.00218724	0.00874221	14.3599	18.5158	30.8175	51.4393	39.7243	48.7809
ENSMUSG00000097728	GM26840	36.1902	1.12377	0.350679	3.20456	0.00135267	0.00572513	16.2745	25.3374	26.5373	62.3839	45.0924	41.5156
ENSMUSG00000025888	CASP1	149.23	1.12296	0.173581	6.46936	9.84e-11	1.34e-09	97.6473	82.8337	101.013	190.435	217.947	205.502
ENSMUSG00000074001	KLHL40	1337.76	1.12118	0.0822511	13.6312	2.61e-42	2.85e-40	922.863	783.509	821.799	1737.99	1873.48	1886.89
ENSMUSG00000105161	GM42595	86.349	1.12041	0.231085	4.84846	1.24e-06	9.91e-06	58.3969	43.8531	60.7789	117.107	101.995	135.964
ENSMUSG00000026109	TMEFF2	90.6232	1.11992	0.224775	4.9824	6.28e-07	5.26e-06	63.1835	62.3689	46.2262	111.634	119.173	141.153
ENSMUSG00000005716	PVALB	102.146	1.11834	0.232737	4.80515	1.55e-06	1.21e-05	90.946	47.7512	54.7866	136.807	133.13	149.456
ENSMUSG00000026950	NEB	24457.1	1.11709	0.237632	4.70091	2.59e-06	1.95e-05	16054.4	17240.1	13010.1	43054.7	28348.1	29035
ENSMUSG00000031461	MYOM2	20436.5	1.10536	0.0754478	14.6506	1.33e-48	1.83e-46	14762.9	12200.9	11945.2	27709.4	26935.2	29065.1
ENSMUSG00000027514	ZBP1	34.0019	1.10404	0.351478	3.14113	0.00168294	0.00695228	18.1892	23.3883	23.1131	52.5338	50.4606	36.3262
ENSMUSG00000030022	ADAMTS9	25.029	1.10135	0.407617	2.70193	0.00689374	0.0238279	15.3172	11.6942	20.545	38.3059	30.0616	34.2504
ENSMUSG00000050447	LYPD6	53.5372	1.09797	0.304574	3.60494	0.000312223	0.00154431	27.7625	42.8786	31.6735	84.2729	84.8167	49.8188
ENSMUSG00000074896	IFIT3	95.3201	1.09701	0.231662	4.73539	2.19e-06	1.67e-05	54.5676	81.8592	46.2262	133.523	137.425	118.32
ENSMUSG00000033009	OGFOD1	1627.84	1.09583	0.0737596	14.8568	6.28e-50	9.21e-48	1082.74	1046.63	984.447	2311.49	2220.27	2121.45
ENSMUSG00000116895	GM3435	72.7648	1.09409	0.260283	4.20347	2.63e-05	0.000165757	50.7383	37.0315	51.3625	74.4229	121.32	101.713
ENSMUSG00000104344	GM38077	78.2021	1.08984	0.24798	4.39488	1.11e-05	7.53e-05	43.0797	64.3179	42.802	125.862	96.6267	96.5238
ENSMUSG00000031349	NSDHL	1274.42	1.08801	0.078294	13.8964	6.66e-44	7.73e-42	800.325	879.986	767.013	1747.84	1726.4	1724.97
ENSMUSG00000002831	PLIN4	123.801	1.08786	0.209284	5.19802	2.01e-07	1.82e-06	89.9887	93.5533	54.7866	164.168	183.591	156.722
ENSMUSG00000029727	CYP3A13	30.2975	1.08758	0.364112	2.98694	0.00281784	0.0109413	17.2319	19.4903	21.401	38.3059	38.6507	46.7051
ENSMUSG00000023259	SLC26A6	195.974	1.08657	0.152801	7.11101	1.15e-12	1.91e-11	123.495	121.814	130.974	273.613	241.567	284.382
ENSMUSG00000036854	HSPB6	413.158	1.08501	0.129599	8.3721	5.66e-17	1.37e-15	308.259	273.838	213.154	588.816	527.152	567.726
ENSMUSG00000105867	GM42517	32.1911	1.08167	0.351943	3.07343	0.00211616	0.00847494	20.1039	20.4648	21.401	38.3059	46.1661	46.7051
ENSMUSG00000032355	MLIP	72.934	1.08043	0.259199	4.16835	3.07e-05	0.000191603	55.5249	44.8276	40.2339	111.634	112.731	72.6524
ENSMUSG00000052631	SH2D6	83.0664	1.07976	0.248673	4.3421	1.41e-05	9.39e-05	53.6103	40.9296	65.0591	131.334	121.32	86.1449
ENSMUSG00000104763	9830132P13RIK	25.5162	1.07755	0.39625	2.71936	0.00654082	0.0227602	15.3172	18.5158	15.4087	39.4003	34.3561	30.0988
ENSMUSG00000007682	DIO2	4469.4	1.07516	0.0577024	18.6329	1.74e-77	5.94e-75	2879.64	2970.32	2782.13	6118	6042.39	6023.92
ENSMUSG00000025407	GLI1	37.5345	1.07504	0.337377	3.18646	0.00144026	0.00604493	18.1892	32.159	22.2571	47.0615	52.6079	52.9324
ENSMUSG00000079043	FASTKD5	76.9038	1.07381	0.244716	4.38798	1.14e-05	7.76e-05	48.8236	45.8022	53.9306	88.6508	94.4794	129.736
ENSMUSG00000051747	TTN	42345	1.07346	0.282563	3.79901	0.000145274	0.00078436	26151.3	31382.3	24306.4	78014.9	48247.8	45967.1
ENSMUSG00000041577	PRELP	1589.86	1.07345	0.10397	10.3246	5.45e-25	2.25e-23	1188.04	1061.25	825.223	2182.34	2024.87	2257.41
ENSMUSG00000078949	R3HDML	1606.73	1.07339	0.102712	10.4505	1.46e-25	6.16e-24	1213.89	910.196	981.879	1929.52	2207.38	2397.53
ENSMUSG00000054434	TMEM120B	278.451	1.07282	0.137455	7.80492	5.95e-15	1.22e-13	205.825	168.591	164.36	362.264	360.74	408.929
ENSMUSG00000040181	FMO1	517.16	1.06989	0.123259	8.68001	3.96e-18	1.03e-16	318.79	305.997	375.802	650.106	631.294	820.972
ENSMUSG00000030031	KBTBD8	73.1059	1.06811	0.236431	4.51767	6.25e-06	4.44e-05	47.8663	45.8022	47.9383	95.2175	107.363	94.4481
ENSMUSG00000004558	NDRG2	1987.27	1.06588	0.0964254	11.0539	2.1e-28	1.05e-26	1493.43	1207.42	1154.8	2524.91	2546.65	2996.39
ENSMUSG00000023039	KRT7	37.398	1.06534	0.336438	3.16653	0.00154268	0.00641973	21.0612	30.2099	21.401	56.9116	41.8716	52.9324
ENSMUSG00000089774	SLC5A3	1431.04	1.06086	0.0850054	12.4799	9.61e-36	7.73e-34	813.727	952.1	1015.26	1899.97	1920.72	1984.45
ENSMUSG00000031765	MT1	2662.12	1.05638	0.0686062	15.3977	1.7e-53	2.87e-51	1644.69	1672.27	1867.88	3567.92	3566.6	3653.38
ENSMUSG00000021913	OGDHL	45.2716	1.05339	0.302444	3.48293	0.000495953	0.00234415	25.8478	26.3119	35.9537	58.0061	60.1233	65.3871
ENSMUSG00000081179	GM13136	39.3587	1.05072	0.327499	3.20831	0.00133518	0.00566302	32.5491	19.4903	24.8252	58.0061	49.387	51.8945
ENSMUSG00000032939	NUP93	1724.44	1.05007	0.0781178	13.4421	3.42e-41	3.62e-39	1233.99	1091.46	1045.23	2262.24	2295.42	2418.29
ENSMUSG00000030249	ABCC9	25.4636	1.04959	0.415984	2.52316	0.0116305	0.0373871	20.1039	20.4648	9.41645	38.3059	35.4298	29.0609
ENSMUSG00000102776	GM38162	29.0072	1.04897	0.422382	2.48347	0.0130111	0.0409887	15.3172	23.3883	17.9769	51.4393	47.2397	18.682
ENSMUSG00000064357	MT-ATP6	4188.93	1.04491	0.322623	3.23878	0.00120042	0.00513598	2294.71	2930.36	2979.88	4284.79	4654.18	7989.68
ENSMUSG00000027313	CHAC1	380.138	1.0432	0.120832	8.63347	5.95e-18	1.54e-16	247.948	270.915	226.851	506.732	556.14	472.24
ENSMUSG00000040666	SH3BGR	1754.72	1.0408	0.0732269	14.2133	7.58e-46	9.14e-44	1076.03	1143.1	1223.28	2423.12	2293.27	2369.5
ENSMUSG00000054733	MSRA	162.649	1.04019	0.168049	6.18982	6.02e-10	7.58e-09	119.666	102.324	97.5887	199.191	231.904	225.222
ENSMUSG00000028420	TMEM38B	3621.64	1.04003	0.0667294	15.5857	9.1e-55	1.65e-52	2557.98	2254.05	2298.47	4722.57	4971.98	4924.79
ENSMUSG00000072647	ADAM1A	30.9296	1.03879	0.364249	2.85186	0.00434641	0.0160304	15.3172	20.4648	24.8252	39.4003	45.0924	40.4777
ENSMUSG00000100131	GM28439	4530.58	1.03776	0.0942707	11.0083	3.48e-28	1.73e-26	2475.65	3089.21	3337.7	5576.24	6699.45	6005.24
ENSMUSG00000019732	CALR3	69.4488	1.03696	0.25025	4.14369	3.42e-05	0.000210958	39.2504	45.8022	51.3625	87.5563	83.7431	108.979
ENSMUSG00000040350	TRIM7	296.834	1.03635	0.127637	8.11951	4.68e-16	1.05e-14	200.081	191.005	192.609	433.404	374.697	389.209
ENSMUSG00000058258	IDI1	1123.53	1.03573	0.0940983	11.0069	3.54e-28	1.75e-26	628.963	805.923	774.717	1581.49	1509.52	1440.59
ENSMUSG00000037573	TOB1	3456.1	1.03524	0.0712041	14.5391	6.85e-48	9.05e-46	2488.09	2192.66	2120.41	4559.49	4822.74	4553.23
ENSMUSG00000021390	OGN	15333.5	1.03503	0.0846458	12.2277	2.21e-34	1.62e-32	8340.23	10956.5	10875.1	20051.5	20778	20999.6
ENSMUSG00000031574	STAR	94.1383	1.03357	0.216429	4.77554	1.79e-06	1.38e-05	58.3969	55.5473	71.0514	132.429	136.351	111.054
ENSMUSG00000042507	ELMSAN1	1465.53	1.03345	0.0805981	12.8223	1.23e-37	1.1e-35	1004.24	1020.32	862.889	2029.12	1936.83	1939.82
ENSMUSG00000024642	TLE4	46.7573	1.03193	0.316387	3.2616	0.00110785	0.00478629	44.037	23.3883	24.8252	64.5728	68.7123	55.0082
ENSMUSG00000018845	UNC45B	1901.98	1.03162	0.0870294	11.8537	2.06e-32	1.35e-30	1447.48	1170.39	1131.69	2601.52	2526.25	2534.53
ENSMUSG00000057315	ARHGAP24	1086.19	1.03082	0.0800503	12.8771	6.05e-38	5.51e-36	677.787	746.478	717.362	1482.98	1401.09	1491.45
ENSMUSG00000006369	FBLN1	532.494	1.03074	0.109176	9.44114	3.69e-21	1.19e-19	325.491	351.8	372.378	662.145	686.049	797.1
ENSMUSG00000079339	IFIT1BL1	32.8733	1.03012	0.354196	2.90832	0.00363373	0.0137207	16.2745	26.3119	22.2571	45.9671	39.7243	46.7051
ENSMUSG00000027274	MKKS	365.078	1.02971	0.137922	7.46586	8.28e-14	1.53e-12	205.825	213.419	299.614	507.827	486.354	477.43
ENSMUSG00000033365	IPO13	1938.39	1.02797	0.0817631	12.5725	2.99e-36	2.48e-34	1393.87	1273.69	1160.79	2462.52	2542.35	2797.12
ENSMUSG00000055341	ZFP457	25.7757	1.02232	0.391572	2.61081	0.00903272	0.0300173	16.2745	18.5158	16.2648	37.2114	30.0616	36.3262
ENSMUSG00000039496	CDNF	347.14	1.02114	0.122396	8.34288	7.25e-17	1.74e-15	242.204	209.521	235.411	489.221	479.912	426.573
ENSMUSG00000031790	MMP15	1447.54	1.0166	0.105911	9.59857	8.11e-22	2.75e-20	1145.92	945.279	783.277	1938.28	1843.42	2029.08
ENSMUSG00000043251	EXOC3L	248.626	1.01593	0.136468	7.44445	9.74e-14	1.78e-12	167.532	171.514	154.943	322.864	319.942	354.959
ENSMUSG00000022371	COL14A1	39.0849	1.01576	0.365271	2.78085	0.00542174	0.0193995	23.9332	35.0825	18.8329	59.1005	31.1353	66.425
ENSMUSG00000036611	EEPD1	215.905	1.01415	0.173513	5.84479	5.07e-09	5.72e-08	184.764	134.483	110.429	261.574	315.647	288.534
ENSMUSG00000029403	CDKL2	251.693	1.01189	0.147315	6.86885	6.47e-12	9.83e-11	181.892	167.616	151.519	297.691	388.654	322.784
ENSMUSG00000040653	PPP1R14C	1240.13	1.01095	0.0804396	12.5678	3.17e-36	2.62e-34	858.722	750.376	857.753	1664.66	1698.48	1610.81
ENSMUSG00000032462	PIK3CB	743.488	1.01058	0.100013	10.1045	5.28e-24	2.08e-22	554.292	436.582	488.799	1011.28	937.279	1032.7
ENSMUSG00000015090	PTGDS	53.5045	1.00949	0.306899	3.28931	0.00100433	0.00438195	34.4638	28.2609	43.6581	48.156	75.1541	91.3344
ENSMUSG00000043631	ECM2	152.271	1.00933	0.172179	5.86213	4.57e-09	5.2e-08	89.9887	114.018	99.3007	202.474	216.873	190.972
ENSMUSG00000059811	ATL2	2208.3	1.009	0.0689001	14.6444	1.46e-48	1.99e-46	1450.35	1499.78	1448.42	2840.11	3140.37	2870.81
ENSMUSG00000040136	ABCC8	28.2794	1.00651	0.380789	2.64323	0.00821183	0.0277065	22.0185	14.6177	19.6889	43.7782	32.2089	37.3641
ENSMUSG00000116673	A630089N07RIK	51.5223	1.00504	0.30003	3.34982	0.000808651	0.00361804	22.9758	43.8531	35.9537	78.8007	59.0496	68.5008
ENSMUSG00000072437	NANOS1	30.6832	1.00233	0.361595	2.77198	0.00557167	0.0198731	24.8905	18.5158	17.9769	39.4003	39.7243	43.5914
ENSMUSG00000091712	SEC14L5	60.7904	1.0021	0.264647	3.78654	0.000152757	0.000818656	36.3784	45.8022	39.3779	67.8561	91.2585	84.0692
ENSMUSG00000103839	GM37607	28.9391	1.00174	0.402589	2.48825	0.0128372	0.0405742	14.3599	17.5413	25.6812	50.3449	40.7979	24.9094
ENSMUSG00000081058	HIST2H3C2	53.5055	1.00115	0.307601	3.25472	0.00113506	0.00489452	48.8236	29.2354	29.1054	65.6672	55.8287	92.3723

## Sheet: Downregulated DEGs
Table S3. The downregulated DEGs in Mdfi-OE vs. WT.
Row.names	gene symbol	baseMean	log2FoldChange	lfcSE	stat	pvalue	padj	DC1.bam	DC2.bam	DC3.bam	DE1.bam	DE2.bam	DE3.bam
ENSMUSG00000116955	AC119998.5	35.8558	-2.69057	0.401576	-6.70003	2.08e-11	3.01e-10	53.6103	70.165	62.491	8.75563	11.8099	8.30313
ENSMUSG00000116760	AC164314.1	15.1429	-3.99755	0.786427	-5.08318	3.71e-07	3.23e-06	25.8478	25.3374	34.2416	3.28336	2.14726	0
ENSMUSG00000116660	CT030736.1	4.15952	-5.40405	1.48803	-3.63169	0.000281576	0.00140967	2.87198	12.6687	9.41645	0	0	0
ENSMUSG00000115971	GM10856	6.98244	-2.78345	0.932833	-2.98387	0.0028463	0.0110399	7.65861	12.6687	16.2648	2.18891	0	3.11367
ENSMUSG00000115817	GM30246	20.7944	-1.33404	0.479613	-2.78148	0.0054111	0.0193691	26.8051	42.8786	19.6889	13.1334	13.9572	8.30313
ENSMUSG00000115709	4930431P22RIK	15.5165	-2.65464	0.608635	-4.36163	1.29e-05	8.69e-05	25.8478	26.3119	28.2494	1.09445	5.36815	6.22734
ENSMUSG00000115678	GM49212	61.9492	-1.1284	0.270348	-4.17388	2.99e-05	0.000187334	89.9887	98.4259	66.7712	40.4948	38.6507	37.3641
ENSMUSG00000115494	GM49293	58.7427	-1.32126	0.282319	-4.68003	2.87e-06	2.15e-05	74.6715	96.4769	80.4678	42.6837	32.2089	25.9473
ENSMUSG00000115483	GM9732	18.7208	-1.83141	0.506154	-3.61829	0.000296554	0.00147608	26.8051	28.2609	32.5296	13.1334	5.36815	6.22734
ENSMUSG00000115354	GM49083	18.6603	-1.91249	0.510703	-3.74481	0.00018053	0.000951436	28.7198	34.108	25.6812	4.37782	11.8099	7.26524
ENSMUSG00000115099	AC114585.1	6.77391	-2.41113	0.874477	-2.75722	0.00582942	0.0206541	12.4452	9.74514	11.9846	3.28336	2.14726	1.03789
ENSMUSG00000114963	GM29010	13.8967	-1.85292	0.596092	-3.10845	0.00188069	0.00764013	23.9332	16.5667	24.8252	6.56672	2.14726	9.34102
ENSMUSG00000114554	5430425K12RIK	3.12412	-3.94131	1.53071	-2.57482	0.0100291	0.032846	8.61594	3.89806	5.13625	1.09445	0	0
ENSMUSG00000114196	GM47547	9.56232	-1.78535	0.718042	-2.48641	0.0129041	0.0407286	20.1039	17.5413	6.84833	5.47227	4.29452	3.11367
ENSMUSG00000114053	AC133498.1	15.9686	-1.53697	0.520244	-2.95434	0.00313342	0.0120222	19.1465	27.2864	24.8252	7.66118	8.58904	8.30313
ENSMUSG00000113964	GM48667	22.5261	-1.10947	0.427958	-2.59247	0.00952905	0.0314473	35.4211	32.159	24.8252	14.2279	15.0308	13.4926
ENSMUSG00000113853	GM47583	17.9305	-1.51955	0.503504	-3.01795	0.00254489	0.0100081	22.0185	31.1844	26.5373	13.1334	5.36815	9.34102
ENSMUSG00000113794	GM36607	38.3921	-1.51585	0.35338	-4.28957	1.79e-05	0.000116502	59.3542	65.2924	46.2262	13.1334	20.399	25.9473
ENSMUSG00000113184	AC125351.1	5.30151	-4.74073	1.40204	-3.38131	0.000721419	0.00326815	6.70128	14.6177	9.41645	0	1.07363	0
ENSMUSG00000113101	GM33424	103.548	-4.01202	0.308098	-13.0219	9.19e-39	8.84e-37	183.807	181.26	220.003	13.1334	7.51541	15.5684
ENSMUSG00000113017	GM46401	11.8965	-2.04995	0.638273	-3.21172	0.00131944	0.00560415	23.9332	15.5922	17.9769	3.28336	6.44178	4.15156
ENSMUSG00000112952	GM48336	18.3657	-4.01967	0.713374	-5.63473	1.75e-08	1.86e-07	29.6771	32.159	41.946	2.18891	2.14726	2.07578
ENSMUSG00000112854	GM38403	432.536	-1.90846	0.120911	-15.784	4.01e-56	7.4e-54	740.013	629.536	679.697	194.813	166.413	184.745
ENSMUSG00000112527	GM35696	4.62099	-5.55606	1.43062	-3.88366	0.000102895	0.000578143	11.4879	6.8216	9.41645	0	0	0
ENSMUSG00000112446	GM47949	10.6128	-2.91107	0.75115	-3.87549	0.00010641	0.000595059	16.2745	18.5158	21.401	2.18891	3.22089	2.07578
ENSMUSG00000112430	GM30624	7.29411	-2.27809	0.834863	-2.7287	0.00635841	0.0222323	9.57326	15.5922	11.1285	3.28336	1.07363	3.11367
ENSMUSG00000112275	GM47078	3.3423	-4.0403	1.52562	-2.64831	0.0080896	0.0273706	8.61594	7.79611	2.56812	0	1.07363	0
ENSMUSG00000112267	GM47903	6.18528	-4.97262	1.37801	-3.60856	0.000307901	0.00152543	17.2319	6.8216	11.9846	0	1.07363	0
ENSMUSG00000111977	GM47163	45.5712	-1.16778	0.317445	-3.67869	0.000234431	0.00119987	72.7568	57.4963	59.0668	28.4558	19.3253	36.3262
ENSMUSG00000111888	GM46212	2.99079	-3.89049	1.58447	-2.45539	0.0140733	0.043921	3.82931	1.94903	11.1285	0	0	1.03789
ENSMUSG00000111734	GM29825	2.98693	-4.92113	1.55891	-3.15677	0.00159528	0.00661885	6.70128	7.79611	3.42416	0	0	0
ENSMUSG00000111514	E230014E18RIK	23.1437	-1.50548	0.441407	-3.41064	0.000648118	0.00296352	36.3784	32.159	34.2416	9.85008	8.58904	17.6441
ENSMUSG00000111183	GM48486	4.13404	-5.39688	1.46474	-3.68453	0.000229125	0.00117537	4.78663	9.74514	10.2725	0	0	0
ENSMUSG00000111131	9930024M15RIK	2.79672	-3.77291	1.56658	-2.40837	0.0160238	0.0490444	2.87198	6.8216	5.99229	1.09445	0	0
ENSMUSG00000111052	GM20139	19.4727	-1.40852	0.468794	-3.00456	0.00265962	0.0104038	28.7198	25.3374	30.8175	7.66118	12.8836	11.4168
ENSMUSG00000110605	GM32856	43.1425	-1.2132	0.319388	-3.79852	0.000145564	0.000784986	49.781	63.3434	67.6272	25.1724	31.1353	21.7957
ENSMUSG00000110495	GM45879	3.41172	-4.07905	1.49376	-2.73073	0.0063195	0.0221219	6.70128	5.84708	6.84833	0	1.07363	0
ENSMUSG00000110266	GM32742	72.2147	-4.34742	0.390777	-11.1251	9.47e-29	4.86e-27	125.41	140.33	147.239	6.56672	7.51541	6.22734
ENSMUSG00000110148	5830408C22RIK	21.4083	-1.79058	0.461989	-3.8758	0.000106273	0.000594538	28.7198	34.108	36.8098	7.66118	11.8099	9.34102
ENSMUSG00000109243	GM45867	4.43044	-2.87126	1.19301	-2.40673	0.0160959	0.0492399	4.78663	4.87257	13.6967	2.18891	0	1.03789
ENSMUSG00000108802	GM44769	17.9145	-1.44574	0.497926	-2.90353	0.00368985	0.0139065	18.1892	32.159	28.2494	9.85008	10.7363	8.30313
ENSMUSG00000108196	GM36328	9.47447	-3.62015	0.920237	-3.93393	8.36e-05	0.000477258	23.9332	17.5413	11.1285	1.09445	1.07363	2.07578
ENSMUSG00000107655	GM44220	40.6648	-2.51151	0.378974	-6.62714	3.42e-11	4.88e-10	82.3301	65.2924	59.9229	17.5113	7.51541	11.4168
ENSMUSG00000107603	GM43921	5.98235	-3.345	1.0974	-3.04813	0.00230274	0.0091533	7.65861	15.5922	9.41645	2.18891	0	1.03789
ENSMUSG00000107546	GM20560	15.3373	-3.11123	0.664769	-4.68016	2.87e-06	2.15e-05	22.9758	25.3374	34.2416	1.09445	2.14726	6.22734
ENSMUSG00000106961	GM43128	36.3774	-1.29759	0.370874	-3.49873	0.00046748	0.00222878	33.5064	63.3434	58.2108	20.7946	26.8407	15.5684
ENSMUSG00000106296	4632404M16RIK	69.5629	-2.02956	0.278338	-7.29171	3.06e-13	5.34e-12	106.263	124.738	104.437	27.3613	18.2517	36.3262
ENSMUSG00000106293	GM42476	7.33983	-2.8678	0.923159	-3.10651	0.00189312	0.007682	7.65861	16.5667	14.5527	0	2.14726	3.11367
ENSMUSG00000105826	GM42141	8.0821	-2.22905	0.780688	-2.85524	0.0043004	0.0159029	13.4026	14.6177	11.9846	2.18891	2.14726	4.15156
ENSMUSG00000105695	GM43327	5.22626	-2.6575	1.02943	-2.58152	0.00983668	0.0323093	7.65861	11.6942	7.70437	2.18891	1.07363	1.03789
ENSMUSG00000105520	GM42837	19.4903	-6.66055	1.24892	-5.33305	9.66e-08	9.15e-07	30.6344	32.159	53.0745	0	1.07363	0
ENSMUSG00000105402	GM3716	45.2493	-1.15252	0.325248	-3.54351	0.000394844	0.00190608	55.5249	54.5728	77.0437	33.9281	18.2517	32.1746
ENSMUSG00000105258	GM40038	21.2285	-2.0592	0.49884	-4.12798	3.66e-05	0.000224672	29.6771	29.2354	43.6581	13.1334	7.51541	4.15156
ENSMUSG00000105044	GM10416	6.57557	-3.4911	1.06924	-3.26504	0.00109449	0.00473536	15.3172	9.74514	11.1285	2.18891	1.07363	0
ENSMUSG00000104918	GM42944	7.67807	-1.91752	0.787471	-2.43504	0.0148902	0.0460575	8.61594	17.5413	10.2725	4.37782	2.14726	3.11367
ENSMUSG00000104876	TRDC	16.088	-2.10912	0.555919	-3.79393	0.000148279	0.000797725	26.8051	22.4138	29.1054	8.75563	3.22089	6.22734
ENSMUSG00000104835	GM5547	6.48842	-5.04322	1.35486	-3.72232	0.000197402	0.00102778	12.4452	11.6942	13.6967	1.09445	0	0
ENSMUSG00000104701	GM42555	32.488	-3.19374	0.485773	-6.57455	4.88e-11	6.86e-10	63.1835	38.006	74.4756	9.85008	2.14726	7.26524
ENSMUSG00000104347	GM37689	2.38979	-4.61239	1.66498	-2.77023	0.00560159	0.0199641	3.82931	1.94903	8.56041	0	0	0
ENSMUSG00000104186	GM37819	17.8011	-1.28869	0.520849	-2.47422	0.0133528	0.0419329	14.3599	25.3374	35.9537	14.2279	9.66267	7.26524
ENSMUSG00000104045	GM37565	218.439	-1.7534	0.171701	-10.212	1.75e-24	7.1e-23	308.259	331.335	370.666	128.051	94.4794	77.8418
ENSMUSG00000103292	GM35048	4.26526	-5.44343	1.45238	-3.74794	0.000178291	0.000941555	8.61594	5.84708	11.1285	0	0	0
ENSMUSG00000103047	GM37310	12.1545	-1.6967	0.677122	-2.50575	0.0122192	0.0389335	8.61594	20.4648	26.5373	8.75563	7.51541	1.03789
ENSMUSG00000102941	GM37552	22.4436	-1.48994	0.459464	-3.24278	0.0011837	0.00507883	28.7198	30.2099	40.2339	18.6057	8.58904	8.30313
ENSMUSG00000102591	GM38383	8.80192	-5.49516	1.32311	-4.15322	3.28e-05	0.000203534	23.9332	10.7197	17.1208	0	0	1.03789
ENSMUSG00000102308	2310046K23RIK	14.1062	-3.1554	0.734125	-4.29818	1.72e-05	0.000112564	40.2077	13.6432	22.2571	4.37782	0	4.15156
ENSMUSG00000102263	GM31415	7.05765	-2.79961	0.908085	-3.08298	0.00204936	0.00824939	14.3599	10.7197	11.9846	1.09445	1.07363	3.11367
ENSMUSG00000102252	SNRPN	110.387	-1.56996	0.205037	-7.65698	1.9e-14	3.7e-13	173.276	163.718	158.368	62.3839	54.7551	49.8188
ENSMUSG00000102123	GM4319	19.4944	-3.31329	0.603798	-5.48742	4.08e-08	4.13e-07	27.7625	39.9551	38.5218	3.28336	5.36815	2.07578
ENSMUSG00000102051	I830127L07RIK	82.755	-2.0674	0.281926	-7.33314	2.25e-13	3.95e-12	160.831	111.095	129.262	20.7946	25.7671	48.7809
ENSMUSG00000101549	GM29630	17.7157	-1.21456	0.484068	-2.50908	0.0121047	0.03862	23.9332	27.2864	23.1131	7.66118	12.8836	11.4168
ENSMUSG00000101517	4732465J04RIK	12.4656	-1.86451	0.616666	-3.02353	0.00249847	0.0098384	22.0185	19.4903	17.1208	8.75563	4.29452	3.11367
ENSMUSG00000101009	1700108F19RIK	6.31498	-2.59759	0.942095	-2.75725	0.00582904	0.0206541	11.4879	10.7197	10.2725	2.18891	3.22089	0
ENSMUSG00000100826	SNHG14	115.016	-1.3056	0.22629	-5.76957	7.95e-09	8.77e-08	125.41	185.158	180.625	58.0061	85.8904	55.0082
ENSMUSG00000100658	F730311O21RIK	29.5236	-1.60789	0.398044	-4.03948	5.36e-05	0.000318503	55.5249	42.8786	35.0977	12.039	13.9572	17.6441
ENSMUSG00000100550	2310039L15RIK	17.1791	-2.1223	0.529995	-4.00438	6.22e-05	0.000365254	30.6344	29.2354	23.9691	6.56672	6.44178	6.22734
ENSMUSG00000099375	GM28187	22.0351	-1.40201	0.46634	-3.0064	0.0026436	0.0103491	46.909	23.3883	25.6812	12.039	9.66267	14.5305
ENSMUSG00000097993	PTPRV	13.7256	-2.91134	0.679032	-4.28749	1.81e-05	0.000117386	22.9758	28.2609	21.401	6.56672	1.07363	2.07578
ENSMUSG00000097921	GM26576	5.19023	-3.11317	1.11718	-2.78663	0.00532593	0.0191058	9.57326	9.74514	8.56041	2.18891	1.07363	0
ENSMUSG00000097848	GM807	12.7846	-2.05324	0.631699	-3.25034	0.00115265	0.00496329	26.8051	13.6432	21.401	2.18891	6.44178	6.22734
ENSMUSG00000097651	4930461G14RIK	14.3485	-1.79524	0.574084	-3.12713	0.00176521	0.00723433	21.0612	24.3628	21.401	4.37782	10.7363	4.15156
ENSMUSG00000097603	A430010J10RIK	106.049	-1.68897	0.213975	-7.89331	2.94e-15	6.16e-14	156.044	161.769	167.784	44.8726	61.1969	44.6293
ENSMUSG00000097601	GM26660	13.5702	-1.39704	0.563781	-2.47798	0.0132129	0.0415441	22.9758	14.6177	21.401	8.75563	5.36815	8.30313
ENSMUSG00000097462	9530026P05RIK	29.7726	-2.3727	0.418556	-5.66878	1.44e-08	1.54e-07	51.6956	52.6238	45.3702	10.9445	10.7363	7.26524
ENSMUSG00000097378	B230208H11RIK	15.8504	-1.69461	0.542869	-3.12158	0.00179886	0.00735226	26.8051	25.3374	20.545	4.37782	11.8099	6.22734
ENSMUSG00000097318	1700007L15RIK	26.5184	-1.25304	0.401604	-3.12008	0.00180802	0.00738303	35.4211	38.9806	37.6658	19.7002	10.7363	16.6063
ENSMUSG00000097310	A930038B10RIK	19.7154	-2.67133	0.534557	-4.99729	5.81e-07	4.9e-06	39.2504	32.159	30.8175	5.47227	6.44178	4.15156
ENSMUSG00000097178	2310002F09RIK	84.7874	-2.09437	0.272498	-7.68582	1.52e-14	2.98e-13	128.282	143.254	140.391	37.2114	44.0188	15.5684
ENSMUSG00000097006	9530082P21RIK	26.5857	-1.35241	0.404381	-3.34439	0.000824634	0.00367139	37.3357	44.8276	32.5296	12.039	18.2517	14.5305
ENSMUSG00000096950	GM9530	5.09724	-2.62065	1.07438	-2.43922	0.0147191	0.0455751	5.74396	6.8216	13.6967	3.28336	0	1.03789
ENSMUSG00000096948	GM4221	8.11468	-1.84131	0.765648	-2.40491	0.0161766	0.0494534	9.57326	16.5667	11.9846	2.18891	2.14726	6.22734
ENSMUSG00000096001	2610528A11RIK	23.7088	-7.91216	1.23843	-6.38886	1.67e-10	2.23e-09	63.1835	44.8276	34.2416	0	0	0
ENSMUSG00000095799	GM8332	39.0116	-1.83325	0.342617	-5.35072	8.76e-08	8.37e-07	63.1835	61.3944	58.2108	18.6057	15.0308	17.6441
ENSMUSG00000095595	FAM177A	23.0477	-2.05859	0.579632	-3.55155	0.000382969	0.00185518	75.6288	13.6432	22.2571	8.75563	10.7363	7.26524
ENSMUSG00000095134	MID1-PS1	29.6725	-1.52874	0.411953	-3.71096	0.000206472	0.00106763	38.2931	32.159	61.6349	18.6057	10.7363	16.6063
ENSMUSG00000095079	IGHA	13.2493	-3.05192	0.702639	-4.34351	1.4e-05	9.35e-05	25.8478	18.5158	26.5373	2.18891	5.36815	1.03789
ENSMUSG00000094910	D430019H16RIK	4.42388	-2.88019	1.19719	-2.40579	0.0161375	0.0493505	3.82931	5.84708	13.6967	1.09445	0	2.07578
ENSMUSG00000094525	TRBV12-2	4.72844	-2.96142	1.14211	-2.59294	0.00951605	0.0314216	7.65861	9.74514	7.70437	2.18891	1.07363	0
ENSMUSG00000093847	GM5039	20.3441	-1.98845	0.535083	-3.71615	0.000202279	0.00104985	28.7198	30.2099	38.5218	3.28336	17.1781	4.15156
ENSMUSG00000093672	GM20655	53.1274	-1.76723	0.312578	-5.65372	1.57e-08	1.68e-07	75.6288	66.2669	104.437	18.6057	26.8407	26.9852
ENSMUSG00000093587	GM20554	24.7387	-1.15863	0.404784	-2.86234	0.00420526	0.0156084	33.5064	32.159	36.8098	15.3224	16.1044	14.5305
ENSMUSG00000092624	GM3654	16.3967	-1.84063	0.554012	-3.32237	0.000892566	0.00394858	35.4211	24.3628	17.1208	7.66118	9.66267	4.15156
ENSMUSG00000092397	C130080G10RIK	459.548	-1.00342	0.120479	-8.3286	8.18e-17	1.96e-15	707.464	592.504	540.162	292.219	315.647	309.291
ENSMUSG00000092250	GM20467	3.59138	-5.18873	1.49501	-3.47071	0.000519093	0.00244332	8.61594	7.79611	5.13625	0	0	0
ENSMUSG00000092219	GM20443	2.37674	-4.58972	1.66119	-2.76292	0.00572871	0.020337	6.70128	5.84708	1.71208	0	0	0
ENSMUSG00000091754	GM3636	15.5589	-1.75104	0.547595	-3.19769	0.00138533	0.00583743	16.2745	28.2609	27.3933	8.75563	6.44178	6.22734
ENSMUSG00000091636	AKAIN1	4.98532	-5.66246	1.41199	-4.01027	6.06e-05	0.000356833	11.4879	10.7197	7.70437	0	0	0
ENSMUSG00000091055	SIGLEC15	41.2643	-1.58098	0.325944	-4.85046	1.23e-06	9.82e-06	66.0555	60.4199	59.0668	21.8891	21.4726	18.682
ENSMUSG00000090674	GM17082	14.5773	-2.83702	0.678946	-4.17856	2.93e-05	0.000183709	21.0612	35.0825	20.545	7.66118	0	3.11367
ENSMUSG00000090667	GM765	3.185	-5.02297	1.55023	-3.24014	0.00119472	0.0051152	2.87198	6.8216	9.41645	0	0	0
ENSMUSG00000090439	GM17455	115.507	-1.25504	0.217416	-5.77254	7.81e-09	8.63e-08	175.191	155.922	157.512	44.8726	84.8167	74.7281
ENSMUSG00000090394	4930523C07RIK	88.5615	-4.73466	0.392961	-12.0487	1.97e-33	1.37e-31	197.209	153.973	160.936	5.47227	8.58904	5.18945
ENSMUSG00000090362	VMN2R79	7.49527	-3.7068	1.10627	-3.35071	0.000806056	0.00360732	25.8478	11.6942	4.2802	0	1.07363	2.07578
ENSMUSG00000090272	MNDAL	19.473	-2.24358	0.524087	-4.28094	1.86e-05	0.000120681	24.8905	38.9806	32.5296	7.66118	9.66267	3.11367
ENSMUSG00000090260	2810442N19RIK	5.06346	-3.08063	1.14684	-2.68619	0.00722728	0.0248432	5.74396	6.8216	14.5527	2.18891	1.07363	0
ENSMUSG00000090176	CD200R2	17.4173	-1.62518	0.504974	-3.21834	0.00128934	0.00548789	23.9332	22.4138	32.5296	7.66118	9.66267	8.30313
ENSMUSG00000090069	E430024P14RIK	19.4089	-1.27824	0.486455	-2.62766	0.00859738	0.028814	34.4638	22.4138	25.6812	7.66118	8.58904	17.6441
ENSMUSG00000089901	GM8113	50.4357	-1.58596	0.315034	-5.03425	4.8e-07	4.1e-06	58.3969	76.9866	91.5964	25.1724	19.3253	31.1367
ENSMUSG00000089812	GM15867	252.961	-1.55595	0.145264	-10.7112	9.02e-27	4.04e-25	381.016	384.933	366.386	136.807	141.719	106.903
ENSMUSG00000089808	GM7241	10.8079	-1.73917	0.69285	-2.51017	0.0120673	0.0385446	6.70128	24.3628	18.8329	3.28336	7.51541	4.15156
ENSMUSG00000089736	TGFBR3L	20.2576	-1.8392	0.488812	-3.76259	0.000168162	0.00089526	30.6344	30.2099	34.2416	4.37782	8.58904	13.4926
ENSMUSG00000089678	AGXT2	5.2686	-3.1663	1.14068	-2.7758	0.00550658	0.0196603	9.57326	7.79611	11.1285	0	0	3.11367
ENSMUSG00000088322	GM25664	3.19767	-3.97047	1.5577	-2.54893	0.0108054	0.0350963	3.82931	11.6942	2.56812	1.09445	0	0
ENSMUSG00000087691	GM15674	16.7457	-2.28785	0.57384	-3.98691	6.69e-05	0.000390667	20.1039	27.2864	35.9537	8.75563	2.14726	6.22734
ENSMUSG00000087589	D430040D24RIK	50.4911	-1.58079	0.301937	-5.23549	1.65e-07	1.5e-06	80.4154	64.3179	82.1799	27.3613	27.9144	20.7578
ENSMUSG00000087579	HECTD2OS	394.51	-1.86756	0.122157	-15.2882	9.17e-53	1.47e-50	628.963	636.358	592.38	189.341	166.413	153.608
ENSMUSG00000087516	TBX3OS1	19.0377	-2.032	0.510812	-3.97797	6.95e-05	0.000404605	37.3357	25.3374	29.1054	9.85008	4.29452	8.30313
ENSMUSG00000087364	GM13398	109.848	-2.55325	0.233255	-10.9462	6.93e-28	3.32e-26	192.423	192.954	178.057	24.078	30.0616	41.5156
ENSMUSG00000087142	GM12454	13.008	-1.83768	0.593796	-3.09479	0.00196949	0.00796333	20.1039	19.4903	21.401	6.56672	3.22089	7.26524
ENSMUSG00000087064	SAP30BPOS	20.7114	-1.79954	0.50021	-3.59757	0.000321199	0.00158222	47.8663	20.4648	28.2494	8.75563	7.51541	11.4168
ENSMUSG00000087014	GM16364	18.3359	-2.24374	0.5292	-4.23988	2.24e-05	0.000142718	31.5918	22.4138	36.8098	6.56672	5.36815	7.26524
ENSMUSG00000087006	GM13889	66.7362	-2.98487	0.323802	-9.21819	3.02e-20	9.16e-19	151.258	95.5024	108.717	16.4168	15.0308	13.4926
ENSMUSG00000086995	GM13544	9.80825	-1.83783	0.701105	-2.62133	0.00875871	0.0292679	11.4879	23.3883	11.1285	5.47227	3.22089	4.15156
ENSMUSG00000086915	GM16365	30.7919	-1.27169	0.396856	-3.20441	0.00135338	0.00572545	36.3784	43.8531	50.5064	9.85008	17.1781	26.9852
ENSMUSG00000086825	GM15675	65.7281	-2.67423	0.309293	-8.64626	5.32e-18	1.38e-16	93.818	109.146	137.823	22.9835	15.0308	15.5684
ENSMUSG00000086796	4932702P03RIK	2.65349	-4.75246	1.62012	-2.93341	0.00335261	0.0127819	9.57326	2.92354	3.42416	0	0	0
ENSMUSG00000086742	GM16201	7.71642	-1.92982	0.786001	-2.45523	0.0140793	0.0439246	12.4452	16.5667	7.70437	3.28336	2.14726	4.15156
ENSMUSG00000086596	SUSD5	200.296	-2.15638	0.177341	-12.1595	5.1e-34	3.68e-32	382.931	320.615	278.213	76.6118	67.6387	75.766
ENSMUSG00000086454	PLATR14	176.787	-1.78708	0.178545	-10.0092	1.39e-23	5.33e-22	244.118	261.17	316.735	89.7452	78.375	70.5766
ENSMUSG00000086451	4933431K23RIK	8.59225	-3.09949	0.907406	-3.41578	0.000636004	0.0029155	15.3172	13.6432	17.1208	5.47227	0	0
ENSMUSG00000086416	GM14002	23.9684	-1.92588	0.466704	-4.12655	3.68e-05	0.00022592	33.5064	33.1335	47.0823	16.4168	5.36815	8.30313
ENSMUSG00000086392	MCCC1OS	15.7501	-2.9783	0.640752	-4.64814	3.35e-06	2.48e-05	20.1039	24.3628	39.3779	3.28336	3.22089	4.15156
ENSMUSG00000086283	2810433D01RIK	26.2284	-1.18764	0.409717	-2.89868	0.0037474	0.0141005	27.7625	44.8276	36.8098	12.039	19.3253	16.6063
ENSMUSG00000086266	IGF2OS	5.02606	-3.07441	1.13538	-2.70783	0.00677242	0.0234848	12.4452	6.8216	7.70437	0	2.14726	1.03789
ENSMUSG00000086236	5830418P13RIK	56.3721	-1.47685	0.300238	-4.91893	8.7e-07	7.13e-06	99.5619	67.2415	82.1799	24.078	24.6935	40.4777
ENSMUSG00000086233	GM11816	13.1133	-2.10801	0.644599	-3.27027	0.00107446	0.00465652	22.9758	20.4648	20.545	1.09445	3.22089	10.3789
ENSMUSG00000086219	SRRM4OS	201.463	-2.34347	0.175882	-13.324	1.68e-40	1.73e-38	371.443	343.029	295.334	76.6118	59.0496	63.3113
ENSMUSG00000086212	MKLN1OS	25.6309	-1.05477	0.417634	-2.5256	0.0115502	0.0371673	27.7625	34.108	41.946	9.85008	20.399	19.7199
ENSMUSG00000086040	WIPF3	13.4276	-1.45866	0.579296	-2.51799	0.0118025	0.0378525	23.9332	21.4393	13.6967	8.75563	8.58904	4.15156
ENSMUSG00000085980	GM12408	6.94629	-2.19331	0.833316	-2.63203	0.0084876	0.0285072	11.4879	10.7197	11.9846	2.18891	3.22089	2.07578
ENSMUSG00000085604	DHX58OS	9.74022	-4.10571	0.997831	-4.11463	3.88e-05	0.000236468	17.2319	16.5667	21.401	1.09445	2.14726	0
ENSMUSG00000085596	GM11476	6.09953	-4.00547	1.22719	-3.26393	0.0010988	0.00474948	11.4879	12.6687	10.2725	1.09445	1.07363	0
ENSMUSG00000085585	GM12223	3.8626	-3.29687	1.33435	-2.47078	0.0134819	0.042265	5.74396	5.84708	9.41645	1.09445	1.07363	0
ENSMUSG00000085517	GM12963	22.4933	-1.22202	0.441691	-2.76668	0.00566303	0.020151	34.4638	29.2354	30.8175	7.66118	18.2517	14.5305
ENSMUSG00000085456	GM15398	66.8208	-1.20809	0.263126	-4.59129	4.41e-06	3.22e-05	91.9033	101.349	86.4601	52.5338	36.5034	32.1746
ENSMUSG00000084979	GM16267	10.4948	-1.68386	0.674513	-2.49641	0.0125459	0.0398204	16.2745	22.4138	9.41645	4.37782	3.22089	7.26524
ENSMUSG00000079685	ULBP1	240.84	-1.17324	0.14635	-8.01665	1.09e-15	2.35e-14	304.43	355.698	340.704	161.979	153.529	128.698
ENSMUSG00000079669	GM17396	33.774	-1.15799	0.367493	-3.15106	0.00162681	0.00673421	50.7383	37.0315	52.2185	16.4168	17.1781	29.0609
ENSMUSG00000079559	COLCA2	60.7988	-1.70563	0.274479	-6.21404	5.16e-10	6.52e-09	91.9033	96.4769	90.7403	31.7392	30.0616	23.8715
ENSMUSG00000079536	GM6880	2.42355	-4.62925	1.64814	-2.80877	0.00497309	0.0179934	5.74396	1.94903	6.84833	0	0	0
ENSMUSG00000079481	NHSL2	11.076	-4.30157	0.981395	-4.38312	1.17e-05	7.92e-05	16.2745	27.2864	19.6889	1.09445	1.07363	1.03789
ENSMUSG00000079434	NEU2	38.7626	-1.05077	0.328316	-3.20048	0.00137201	0.00578801	56.4823	43.8531	56.4987	25.1724	22.5462	28.0231
ENSMUSG00000079428	TCEAL7	1993.75	-1.25362	0.0809364	-15.4889	4.12e-54	7.17e-52	2797.31	2742.28	2887.43	1202.8	1294.8	1037.89
ENSMUSG00000079414	GM11110	40.225	-1.00928	0.330516	-3.05364	0.00226086	0.00899871	58.3969	58.4708	44.5141	19.7002	33.2825	26.9852
ENSMUSG00000079350	MAGEA8	32.5462	-1.1066	0.352107	-3.1428	0.00167338	0.00691752	44.9943	43.8531	44.5141	20.7946	19.3253	21.7957
ENSMUSG00000079343	C1S2	188.401	-1.30979	0.158345	-8.27172	1.32e-16	3.1e-15	247.948	282.609	274.789	112.729	111.657	100.675
ENSMUSG00000079057	CYP4V3	118.64	-1.19224	0.191603	-6.22246	4.89e-10	6.2e-09	159.874	158.846	176.344	70.045	74.0804	72.6524
ENSMUSG00000079034	GM8300	27.5373	-1.99081	0.427281	-4.65925	3.17e-06	2.36e-05	46.909	37.0315	47.9383	16.4168	9.66267	7.26524
ENSMUSG00000079029	GM5662	92.0923	-2.85201	0.258883	-11.0166	3.18e-28	1.58e-26	169.447	155.922	160.08	20.7946	19.3253	26.9852
ENSMUSG00000079012	SERPINA3M	8.66587	-6.46191	1.31522	-4.9132	8.96e-07	7.32e-06	18.1892	17.5413	16.2648	0	0	0
ENSMUSG00000078956	GM14221	872.233	-1.45134	0.102036	-14.2238	6.52e-46	7.92e-44	1452.26	1222.04	1158.22	478.276	433.746	488.847
ENSMUSG00000078920	IFI47	48.1877	-1.96585	0.334779	-5.87208	4.3e-09	4.92e-08	89.9887	60.4199	79.6118	27.3613	18.2517	13.4926
ENSMUSG00000078853	IGTP	42.0215	-1.89745	0.352603	-5.38126	7.4e-08	7.17e-07	83.2874	48.7257	66.7712	14.2279	21.4726	17.6441
ENSMUSG00000078639	GM12695	16.1912	-1.38878	0.530097	-2.61986	0.00879658	0.029362	22.9758	30.2099	17.1208	13.1334	6.44178	7.26524
ENSMUSG00000078627	43169	18.5038	-1.50659	0.504864	-2.98414	0.00284375	0.0110348	36.3784	24.3628	21.401	13.1334	5.36815	10.3789
ENSMUSG00000078566	BNIP3	2094.27	-1.13011	0.0980942	-11.5206	1.04e-30	6.06e-29	3349.69	2735.46	2539.87	1415.13	1349.55	1175.93
ENSMUSG00000078452	RAET1D	23.2593	-2.01274	0.462135	-4.3553	1.33e-05	8.92e-05	32.5491	32.159	47.0823	10.9445	6.44178	10.3789
ENSMUSG00000078350	SMIM1	78.9582	-2.21159	0.284843	-7.76425	8.21e-15	1.66e-13	162.745	100.375	126.694	17.5113	31.1353	35.2883
ENSMUSG00000076928	TRAC	38.899	-1.83147	0.356277	-5.14058	2.74e-07	2.42e-06	74.6715	54.5728	53.0745	15.3224	13.9572	21.7957
ENSMUSG00000076469	TRBV13-2	10.866	-2.72229	0.746594	-3.64628	0.000266068	0.00134318	22.9758	23.3883	10.2725	2.18891	4.29452	2.07578
ENSMUSG00000076441	ASS1	217.336	-1.09675	0.158667	-6.91231	4.77e-12	7.38e-11	293.899	304.048	291.054	111.634	134.204	169.176
ENSMUSG00000075592	NYNRIN	120.056	-1.15092	0.199974	-5.75533	8.65e-09	9.49e-08	164.66	190.03	142.103	83.1785	69.7859	70.5766
ENSMUSG00000075318	SCN2A	25.2754	-3.57761	0.556716	-6.42629	1.31e-10	1.76e-09	41.165	52.6238	46.2262	2.18891	3.22089	6.22734
ENSMUSG00000074971	FIBIN	668.683	-2.80106	0.113228	-24.7383	4.14e-135	5.36e-132	1078.91	1195.73	1233.56	190.435	156.75	156.722
ENSMUSG00000074892	B3GALT5	37.15	-4.64884	0.585957	-7.93375	2.13e-15	4.5e-14	83.2874	64.3179	66.7712	2.18891	3.22089	3.11367
ENSMUSG00000074643	CPNE1	3.00481	-3.89602	1.59865	-2.43706	0.014807	0.045816	5.74396	0.974514	10.2725	0	0	1.03789
ENSMUSG00000074604	MGST2	35.9919	-2.46049	0.397991	-6.18229	6.32e-10	7.91e-09	55.5249	59.4454	67.6272	13.1334	15.0308	5.18945
ENSMUSG00000074269	REC114	27.0761	-1.29398	0.413372	-3.1303	0.00174629	0.00717302	32.5491	32.159	50.5064	20.7946	15.0308	11.4168
ENSMUSG00000074217	2210011C24RIK	138.578	-1.89599	0.207925	-9.11863	7.61e-20	2.23e-18	266.137	174.438	214.866	53.6282	60.1233	62.2734
ENSMUSG00000074151	NLRC5	22.7458	-2.90425	0.521017	-5.57419	2.49e-08	2.59e-07	41.165	45.8022	33.3856	6.56672	6.44178	3.11367
ENSMUSG00000073821	8030451A03RIK	20.9275	-2.27891	0.503971	-4.5219	6.13e-06	4.36e-05	33.5064	38.006	32.5296	12.039	4.29452	5.18945
ENSMUSG00000073565	PRR16	6.52097	-6.05691	1.36909	-4.42403	9.69e-06	6.67e-05	9.57326	10.7197	18.8329	0	0	0
ENSMUSG00000073234	GM8773	4.57348	-2.91667	1.13706	-2.5651	0.0103147	0.0336655	8.61594	8.77063	6.84833	1.09445	1.07363	1.03789
ENSMUSG00000073177	GM773	50.0854	-2.91316	0.351096	-8.29734	1.06e-16	2.54e-15	88.074	84.7827	92.4524	8.75563	15.0308	11.4168
ENSMUSG00000072949	ACOT1	19.2173	-2.23038	0.515692	-4.32503	1.53e-05	0.0001007	32.5491	36.057	26.5373	4.37782	6.44178	9.34102
ENSMUSG00000072945	RIPPLY1	46.0918	-1.16061	0.305275	-3.80185	0.00014362	0.00077612	75.6288	55.5473	59.9229	29.5503	26.8407	29.0609
ENSMUSG00000072905	GM2016	30.567	-2.69867	0.445197	-6.06174	1.35e-09	1.62e-08	63.1835	41.9041	53.9306	4.37782	8.58904	11.4168
ENSMUSG00000072845	TMPRSS11A	12.2165	-1.9573	0.663207	-2.95127	0.00316469	0.0121279	17.2319	20.4648	20.545	3.28336	10.7363	1.03789
ENSMUSG00000072620	SLFN2	13.7598	-2.30365	0.618551	-3.72428	0.000195875	0.0010216	15.3172	30.2099	23.1131	5.47227	4.29452	4.15156
ENSMUSG00000072419	DPPA2	3.33151	-5.07671	1.5466	-3.2825	0.00102893	0.00447848	6.70128	10.7197	2.56812	0	0	0
ENSMUSG00000071847	APCDD1	215.758	-2.43459	0.188108	-12.9425	2.59e-38	2.43e-36	454.73	316.717	321.015	76.6118	59.0496	66.425
ENSMUSG00000071713	CSF2RB	387.573	-2.11863	0.127722	-16.5878	8.54e-62	2.01e-59	628.006	580.81	681.409	136.807	140.645	157.759
ENSMUSG00000071656	LRRN4CL	42.3494	-1.06161	0.317081	-3.34807	0.000813752	0.00363727	68.9275	50.6747	52.2185	26.2669	30.0616	25.9473
ENSMUSG00000071604	FAM189A2	90.3373	-2.45697	0.254699	-9.64657	5.08e-22	1.76e-20	172.319	156.897	129.262	32.8336	26.8407	23.8715
ENSMUSG00000071552	TIGIT	30.6445	-1.10049	0.419274	-2.62476	0.00867109	0.0290288	59.3542	38.006	28.2494	10.9445	18.2517	29.0609
ENSMUSG00000071392	ECT2L	12.2219	-1.71014	0.620657	-2.75536	0.00586273	0.0207396	16.2745	17.5413	22.2571	9.85008	4.29452	3.11367
ENSMUSG00000071379	HPCAL1	572.706	-1.0559	0.111183	-9.49701	2.16e-21	7.09e-20	887.442	726.987	706.234	354.603	380.065	380.906
ENSMUSG00000071342	LSMEM1	5.36237	-2.70996	1.0274	-2.6377	0.00834704	0.0280737	6.70128	12.6687	8.56041	1.09445	1.07363	2.07578
ENSMUSG00000070802	PNMAL2	323.428	-1.41545	0.148588	-9.52605	1.63e-21	5.41e-20	548.548	395.653	467.398	147.751	196.474	184.745
ENSMUSG00000070780	RBM47	6.96167	-2.18607	0.861529	-2.53743	0.0111668	0.0360888	11.4879	10.7197	11.9846	3.28336	4.29452	0
ENSMUSG00000070576	MN1	104.85	-1.48276	0.209466	-7.07876	1.45e-12	2.38e-11	151.258	165.667	146.383	55.8171	61.1969	48.7809
ENSMUSG00000070570	SLC17A7	9.93471	-2.80677	0.770194	-3.64423	0.00026819	0.00135165	19.1465	18.5158	14.5527	1.09445	2.14726	4.15156
ENSMUSG00000070564	NTN5	49.7761	-2.66347	0.355041	-7.50186	6.29e-14	1.17e-12	107.221	84.7827	65.9152	17.5113	11.8099	11.4168
ENSMUSG00000070348	CCND1	365.928	-1.54353	0.120825	-12.775	2.26e-37	1.99e-35	520.786	580.81	533.314	180.585	193.253	186.82
ENSMUSG00000070315	4930581F22RIK	54.5714	-1.08851	0.292421	-3.72242	0.000197323	0.00102767	55.5249	77.9611	89.0283	40.4948	33.2825	31.1367
ENSMUSG00000069919	HBA-A1	18.7144	-2.96822	0.645647	-4.59727	4.28e-06	3.13e-05	44.037	13.6432	41.946	3.28336	1.07363	8.30313
ENSMUSG00000069893	9930111J21RIK1	49.5678	-1.94695	0.353688	-5.50472	3.7e-08	3.77e-07	89.0314	97.4514	49.6504	28.4558	19.3253	13.4926
ENSMUSG00000069892	9930111J21RIK2	74.5036	-1.1104	0.257975	-4.30428	1.68e-05	0.000109733	102.434	121.814	81.3239	59.1005	41.8716	40.4777
ENSMUSG00000069874	IRGM2	31.2592	-2.00697	0.403687	-4.9716	6.64e-07	5.55e-06	57.4396	52.6238	40.2339	7.66118	16.1044	13.4926
ENSMUSG00000069873	4930438A08RIK	33.479	-5.19535	0.72639	-7.15228	8.53e-13	1.43e-11	85.202	63.3434	47.0823	1.09445	0	4.15156
ENSMUSG00000069793	SLFN9	18.2847	-1.47959	0.518108	-2.85576	0.00429345	0.0158804	16.2745	37.0315	27.3933	14.2279	7.51541	7.26524
ENSMUSG00000069763	TMEM100	13.65	-1.82002	0.591283	-3.07808	0.00208338	0.00836032	15.3172	18.5158	29.9614	5.47227	5.36815	7.26524
ENSMUSG00000069601	ANK3	506.958	-1.35054	0.127673	-10.5781	3.76e-26	1.65e-24	738.099	795.203	651.447	346.942	263.039	247.018
ENSMUSG00000069011	GM10254	48.454	-1.01612	0.409218	-2.48309	0.013025	0.0410172	122.538	37.0315	35.0977	33.9281	26.8407	35.2883
ENSMUSG00000068876	CGN	14.7723	-4.72725	0.981001	-4.8188	1.44e-06	1.14e-05	46.909	20.4648	17.9769	3.28336	0	0
ENSMUSG00000068874	SELENBP1	22.7898	-2.91269	0.531543	-5.4797	4.26e-08	4.3e-07	46.909	29.2354	44.5141	4.37782	8.58904	3.11367
ENSMUSG00000068762	GSTM6	2.68726	-4.76811	1.6542	-2.88242	0.00394633	0.0147685	11.4879	2.92354	1.71208	0	0	0
ENSMUSG00000068551	ZFP467	30.4078	-1.90058	0.398835	-4.76534	1.89e-06	1.45e-05	44.037	45.8022	53.9306	16.4168	13.9572	8.30313
ENSMUSG00000068270	SHROOM4	70.1626	-1.23716	0.257959	-4.79597	1.62e-06	1.26e-05	109.135	104.273	82.1799	48.156	44.0188	33.2125
ENSMUSG00000068246	APOL9B	221.999	-1.19051	0.156436	-7.61019	2.74e-14	5.22e-13	362.827	284.558	279.069	129.146	134.204	142.191
ENSMUSG00000068196	COL8A1	4733.41	-1.01761	0.0861878	-11.8069	3.6e-32	2.32e-30	6651.5	6785.54	5573.68	3515.39	2957.85	2916.47
ENSMUSG00000067818	MYL9	806.058	-1.29493	0.104898	-12.3446	5.21e-35	3.98e-33	996.577	1134.33	1304.61	449.821	476.692	474.316
ENSMUSG00000067780	PI15	2177.41	-1.68522	0.0969285	-17.3862	1.05e-67	2.79e-65	2936.12	3632.01	3396.77	1081.32	1140.19	878.056
ENSMUSG00000067616	KLK11	13.6956	-2.17325	0.598335	-3.63216	0.000281058	0.00140785	23.9332	18.5158	24.8252	4.37782	4.29452	6.22734
ENSMUSG00000067586	S1PR3	103.899	-1.42406	0.244753	-5.81833	5.94e-09	6.64e-08	186.679	166.642	101.013	60.195	59.0496	49.8188
ENSMUSG00000067279	PPP1R3C	82.8546	-2.54749	0.268616	-9.48377	2.45e-21	8.01e-20	161.788	118.891	143.815	27.3613	19.3253	25.9473
ENSMUSG00000067081	ASB18	6.3726	-2.99216	1.00967	-2.96351	0.00304157	0.011712	13.4026	14.6177	5.99229	0	2.14726	2.07578
ENSMUSG00000067049	UNC93A	9.07604	-3.19027	0.871133	-3.66221	0.000250052	0.00127083	15.3172	16.5667	17.1208	4.37782	1.07363	0
ENSMUSG00000067001	SERPINB7	252.723	-1.20234	0.179389	-6.7024	2.05e-11	2.96e-10	321.662	303.074	432.301	123.673	136.351	199.275
ENSMUSG00000066538	GM6254	46.2004	-2.88108	0.372211	-7.74046	9.91e-15	1.99e-13	75.6288	97.4514	71.0514	7.66118	15.0308	10.3789
ENSMUSG00000066392	NRXN3	154.018	-1.40318	0.17839	-7.86578	3.67e-15	7.61e-14	245.076	226.087	199.458	94.123	79.4486	79.9176
ENSMUSG00000064310	ZPLD1	50.6299	-1.03681	0.2989	-3.46873	0.000522917	0.00245812	61.2689	69.1905	73.6195	44.8726	25.7671	29.0609
ENSMUSG00000064246	CHIL1	189.259	-1.20292	0.161803	-7.4345	1.05e-13	1.91e-12	281.454	277.736	232.843	102.879	120.247	120.395
ENSMUSG00000063767	S100A7A	6.47568	-2.07343	0.849947	-2.43948	0.0147085	0.0455501	10.5306	9.74514	11.1285	2.18891	2.14726	3.11367
ENSMUSG00000063727	TNFRSF11B	127.264	-1.59269	0.197904	-8.04781	8.43e-16	1.84e-14	186.679	211.47	175.488	53.6282	73.0068	63.3113
ENSMUSG00000063632	SOX11	843.443	-2.01537	0.102981	-19.5703	2.77e-85	1.11e-82	1399.61	1260.05	1397.06	318.486	387.58	297.875
ENSMUSG00000063529	STMND1	27.2143	-1.59821	0.406176	-3.93478	8.33e-05	0.000475874	39.2504	46.7767	36.8098	9.85008	15.0308	15.5684
ENSMUSG00000063458	LRMDA	21.5443	-2.52052	0.525701	-4.79459	1.63e-06	1.27e-05	22.0185	48.7257	39.3779	5.47227	5.36815	8.30313
ENSMUSG00000063296	TMEM117	165.056	-2.30454	0.196452	-11.7308	8.86e-32	5.61e-30	322.619	226.087	274.789	58.0061	57.976	50.8566
ENSMUSG00000063177	KLK1B27	36.41	-1.37075	0.349315	-3.92411	8.71e-05	0.000495887	64.1409	42.8786	50.5064	21.8891	19.3253	19.7199
ENSMUSG00000063018	2010204K13RIK	19.2276	-1.24122	0.477283	-2.6006	0.00930621	0.030813	35.4211	23.3883	22.2571	12.039	13.9572	8.30313
ENSMUSG00000062991	NRG1	227.68	-1.22853	0.158682	-7.74206	9.78e-15	1.96e-13	351.339	317.692	288.486	161.979	111.657	134.926
ENSMUSG00000062609	KCNJ15	3.75667	-5.25299	1.48496	-3.53746	0.000403997	0.00194301	7.65861	9.74514	5.13625	0	0	0
ENSMUSG00000062591	TUBB4A	7.82119	-3.31233	0.96792	-3.42211	0.000621371	0.00285566	14.3599	21.4393	6.84833	1.09445	2.14726	1.03789
ENSMUSG00000062310	GLRP1	6.49009	-4.11206	1.22691	-3.35155	0.000803608	0.00359725	7.65861	14.6177	14.5527	0	1.07363	1.03789
ENSMUSG00000062309	RPP25	8.60865	-2.32107	0.819021	-2.83396	0.00459751	0.0168126	14.3599	9.74514	18.8329	6.56672	2.14726	0
ENSMUSG00000062210	TNFAIP8	169.73	-1.60482	0.167413	-9.586	9.16e-22	3.09e-20	268.051	248.501	249.964	82.084	80.5222	89.2586
ENSMUSG00000062184	HS6ST2	4.33792	-4.44394	1.43295	-3.10125	0.00192707	0.00780633	7.65861	8.77063	8.56041	0	0	1.03789
ENSMUSG00000062168	PPEF1	38.3085	-4.51573	0.559756	-8.06732	7.19e-16	1.59e-14	74.6715	84.7827	60.7789	3.28336	3.22089	3.11367
ENSMUSG00000062157	IFNLR1	2.66209	-4.75602	1.59388	-2.98392	0.00284578	0.0110399	6.70128	5.84708	3.42416	0	0	0
ENSMUSG00000062151	UNC13C	15.6234	-2.80283	0.614017	-4.56474	5e-06	3.62e-05	29.6771	29.2354	23.1131	4.37782	2.14726	5.18945
ENSMUSG00000062082	CD200R4	7.37467	-2.56265	0.848739	-3.01936	0.0025331	0.00996611	12.4452	11.6942	13.6967	2.18891	2.14726	2.07578
ENSMUSG00000062044	LMTK3	9.2597	-1.74034	0.70911	-2.45426	0.0141176	0.0440063	21.0612	9.74514	11.9846	3.28336	4.29452	5.18945
ENSMUSG00000061928	DSG1B	8.85084	-5.50053	1.31893	-4.17044	3.04e-05	0.000190055	23.9332	12.6687	15.4087	1.09445	0	0
ENSMUSG00000061859	PATJ	428.645	-2.03882	0.141168	-14.4425	2.79e-47	3.64e-45	839.575	639.281	589.812	174.018	161.044	168.138
ENSMUSG00000061740	CYP2D22	310.967	-1.04493	0.139246	-7.50422	6.18e-14	1.15e-12	446.114	405.398	404.907	247.347	181.443	180.593
ENSMUSG00000061436	HIPK2	1318.77	-1.01973	0.206568	-4.93652	7.95e-07	6.56e-06	1962.52	1942.21	1394.49	1030.98	737.584	844.843
ENSMUSG00000061232	H2-K1	190.703	-1.28418	0.168765	-7.60927	2.76e-14	5.26e-13	320.704	240.705	249.964	106.162	106.289	120.395
ENSMUSG00000061186	SFMBT2	31.6479	-1.03944	0.369613	-2.81223	0.00491988	0.0178223	49.781	42.8786	35.0977	20.7946	25.7671	15.5684
ENSMUSG00000061013	MKX	17.4729	-1.61986	0.524336	-3.08936	0.00200588	0.00809421	31.5918	24.3628	23.1131	7.66118	13.9572	4.15156
ENSMUSG00000060843	CTNNA3	5.0092	-2.59953	1.03777	-2.50491	0.0122483	0.0390059	9.57326	6.8216	9.41645	1.09445	1.07363	2.07578
ENSMUSG00000060594	LAYN	508.001	-1.38479	0.108119	-12.808	1.48e-37	1.31e-35	732.355	785.458	686.545	265.952	299.543	278.155
ENSMUSG00000060548	TNFRSF19	132.033	-1.45697	0.185741	-7.8441	4.36e-15	9e-14	205.825	190.03	184.905	67.8561	73.0068	70.5766
ENSMUSG00000060509	XCR1	15.9945	-1.45432	0.516759	-2.81431	0.00488821	0.0177182	19.1465	26.3119	24.8252	8.75563	9.66267	7.26524
ENSMUSG00000060487	SAMD5	16.3382	-2.35956	0.580366	-4.06565	4.79e-05	0.00028743	16.2745	34.108	31.6735	4.37782	5.36815	6.22734
ENSMUSG00000060470	ADGRG3	109.73	-1.87388	0.214012	-8.75595	2.02e-18	5.39e-17	195.295	162.744	159.224	49.2504	47.2397	44.6293
ENSMUSG00000060336	ZFP937	31.8116	-1.3296	0.37319	-3.5628	0.000366924	0.00178462	37.3357	48.7257	50.5064	17.5113	13.9572	22.8336
ENSMUSG00000060284	SP7	3.03239	-3.88942	1.5585	-2.49562	0.0125738	0.0399014	4.78663	9.74514	2.56812	1.09445	0	0
ENSMUSG00000060224	PYROXD2	29.5372	-2.12478	0.418078	-5.08226	3.73e-07	3.24e-06	39.2504	45.8022	59.0668	13.1334	7.51541	12.4547
ENSMUSG00000060063	ALOX5AP	34.0118	-2.5381	0.433364	-5.85675	4.72e-09	5.36e-08	69.8848	69.1905	35.0977	12.039	6.44178	11.4168
ENSMUSG00000059921	UNC5C	270.59	-1.15616	0.143429	-8.06087	7.58e-16	1.67e-14	330.278	426.837	363.817	165.263	156.75	180.593
ENSMUSG00000059901	ADAMTS14	923.036	-2.07303	0.104778	-19.785	4.01e-87	1.69e-84	1617.88	1449.1	1407.33	416.987	321.015	325.898
ENSMUSG00000059900	TMEM40	8.13602	-3.02006	0.913147	-3.30731	0.000941979	0.00413684	20.1039	8.77063	14.5527	1.09445	4.29452	0
ENSMUSG00000059741	MYL3	14.9328	-5.3566	1.13212	-4.73148	2.23e-06	1.7e-05	41.165	29.2354	17.1208	0	0	2.07578
ENSMUSG00000059456	PTK2B	197.649	-1.34296	0.162799	-8.24924	1.59e-16	3.72e-15	324.534	266.042	260.236	112.729	100.921	121.433
ENSMUSG00000059434	GCKR	9.66182	-2.54507	0.760063	-3.3485	0.0008125	0.00363346	13.4026	15.5922	20.545	1.09445	2.14726	5.18945
ENSMUSG00000059430	ACTG2	172.076	-2.1691	0.180474	-12.0189	2.83e-33	1.94e-31	253.691	291.38	299.614	63.4783	54.7551	69.5387
ENSMUSG00000059173	PDE1A	14.7276	-5.33636	1.11411	-4.78978	1.67e-06	1.29e-05	32.5491	26.3119	27.3933	0	1.07363	1.03789
ENSMUSG00000059146	NTRK3	12.3426	-2.26707	0.650563	-3.48479	0.000492527	0.00233222	15.3172	19.4903	26.5373	2.18891	4.29452	6.22734
ENSMUSG00000059108	IFITM6	12.1254	-1.70231	0.673712	-2.52676	0.0115121	0.0370921	10.5306	18.5158	26.5373	3.28336	11.8099	2.07578
ENSMUSG00000059060	RAD51B	67.2057	-2.49027	0.302678	-8.22745	1.91e-16	4.41e-15	113.922	125.712	102.725	13.1334	31.1353	16.6063
ENSMUSG00000059022	KCP	6.39466	-4.09227	1.23649	-3.30959	0.000934341	0.00411303	16.2745	9.74514	10.2725	0	0	2.07578
ENSMUSG00000058925	CCDC192	14.4686	-1.80391	0.624548	-2.88834	0.00387281	0.0145355	32.5491	27.2864	7.70437	6.56672	7.51541	5.18945
ENSMUSG00000058897	COL25A1	405.927	-6.74804	0.337222	-20.0107	4.45e-89	1.96e-86	935.308	768.892	708.802	12.039	4.29452	6.22734
ENSMUSG00000058806	COL13A1	50.9921	-5.81325	0.692391	-8.3959	4.62e-17	1.13e-15	112.965	92.5788	95.0205	1.09445	4.29452	0
ENSMUSG00000058656	SAMD12	26.4575	-1.63196	0.443646	-3.67852	0.000234592	0.00120035	33.5064	48.7257	37.6658	19.7002	13.9572	5.18945
ENSMUSG00000058589	ANKS1B	2.42642	-4.63078	1.63276	-2.83618	0.00456573	0.0167032	4.78663	2.92354	6.84833	0	0	0
ENSMUSG00000058470	GM8369	30.1407	-1.21146	0.457168	-2.64991	0.00805126	0.0272613	23.9332	30.2099	71.9074	20.7946	23.6199	10.3789
ENSMUSG00000058454	DHCR7	1005.56	-1.08735	0.1089	-9.98484	1.78e-23	6.72e-22	1615.01	1308.77	1179.62	621.65	609.822	698.501
ENSMUSG00000058297	SPOCK2	205.309	-1.48156	0.162278	-9.12973	6.87e-20	2.02e-18	347.509	295.278	264.517	108.351	103.068	113.13
ENSMUSG00000058254	TSPAN7	1008.85	-1.59753	0.108476	-14.7269	4.33e-49	6.07e-47	1806.47	1387.71	1355.97	476.087	509.974	516.87
ENSMUSG00000058252	TCP11X2	253.188	-2.90153	0.166626	-17.4135	6.52e-68	1.76e-65	408.778	440.48	490.511	61.2894	54.7551	63.3113
ENSMUSG00000058145	ADAMTS17	13.5187	-2.5464	0.67567	-3.76871	0.000164095	0.000875268	31.5918	20.4648	17.1208	6.56672	5.36815	0
ENSMUSG00000057726	SERPINB9G	83.7566	-1.12687	0.236236	-4.77011	1.84e-06	1.42e-05	110.093	97.4514	136.967	55.8171	46.1661	56.0461
ENSMUSG00000057346	APOL9A	93.9267	-1.60722	0.235807	-6.81579	9.37e-12	1.41e-10	154.13	152.024	118.134	48.156	55.8287	35.2883
ENSMUSG00000057278	SNRPG	242.118	-1.25875	0.189125	-6.65565	2.82e-11	4.04e-10	362.827	381.035	280.781	188.246	95.553	144.267
ENSMUSG00000057182	SCN3A	63.6278	-2.79197	0.32757	-8.52328	1.55e-17	3.87e-16	122.538	123.763	87.3162	12.039	24.6935	11.4168
ENSMUSG00000057123	GJA5	328.842	-5.02748	0.232097	-21.6612	4.77e-104	2.98e-101	733.312	570.091	611.213	10.9445	23.6199	23.8715
ENSMUSG00000057003	MYH4	2969.07	-2.46244	0.0844313	-29.1651	5.38e-187	3.25e-183	5547.71	4868.67	4662.86	923.719	821.327	990.148
ENSMUSG00000056737	CAPG	2418.53	-1.00506	0.0647788	-15.5152	2.74e-54	4.91e-52	3210.87	3141.83	3332.57	1586.96	1581.46	1657.51
ENSMUSG00000056671	PRELID2	140.578	-1.48618	0.193259	-7.6901	1.47e-14	2.89e-13	228.801	213.419	179.769	61.2894	73.0068	87.1828
ENSMUSG00000056643	CHST13	42.6269	-2.10869	0.338447	-6.23048	4.65e-10	5.91e-09	69.8848	69.1905	68.4833	18.6057	16.1044	13.4926
ENSMUSG00000056632	DSG3	23.5118	-4.15667	0.668182	-6.22087	4.94e-10	6.26e-09	61.2689	31.1844	41.09	4.37782	1.07363	2.07578
ENSMUSG00000056413	ADAP1	9.65205	-2.31864	0.740553	-3.13096	0.00174236	0.00716014	20.1039	12.6687	15.4087	5.47227	3.22089	1.03789
ENSMUSG00000056313	TCIM	67.1495	-1.3761	0.254421	-5.40876	6.35e-08	6.23e-07	89.0314	96.4769	105.293	36.117	37.577	38.402
ENSMUSG00000056270	PRR9	9.17254	-2.66548	0.793988	-3.35707	0.000787726	0.00354017	13.4026	12.6687	21.401	4.37782	2.14726	1.03789
ENSMUSG00000056073	GRIK2	80.0269	-4.58854	0.401537	-11.4275	3.05e-30	1.74e-28	136.898	153.973	170.352	2.18891	4.29452	12.4547
ENSMUSG00000054951	9130008F23RIK	16.5523	-1.51527	0.589115	-2.57211	0.0101081	0.0330689	31.5918	13.6432	28.2494	16.4168	2.14726	7.26524
ENSMUSG00000054889	DSP	4.91042	-4.62141	1.43438	-3.22189	0.00127348	0.00543188	15.3172	8.77063	4.2802	1.09445	0	0
ENSMUSG00000054753	AU018091	64.7316	-1.99431	0.280779	-7.10278	1.22e-12	2.02e-11	102.434	106.222	101.869	29.5503	17.1781	31.1367
ENSMUSG00000054702	AP1S3	11.8715	-1.65115	0.630021	-2.62079	0.00877269	0.0293038	22.9758	15.5922	15.4087	7.66118	7.51541	2.07578
ENSMUSG00000054672	5830411N06RIK	14.9143	-3.69788	0.747337	-4.94808	7.49e-07	6.2e-06	23.9332	21.4393	37.6658	2.18891	3.22089	1.03789
ENSMUSG00000054409	TMEM74	13.2247	-1.64445	0.5897	-2.78863	0.00529323	0.0189998	15.3172	23.3883	21.401	8.75563	3.22089	7.26524
ENSMUSG00000054404	SLFN5	15.8387	-1.77951	0.54364	-3.27332	0.00106292	0.00461645	24.8905	27.2864	21.401	6.56672	10.7363	4.15156
ENSMUSG00000054342	KCNN4	239.629	-1.07157	0.145795	-7.34984	1.98e-13	3.5e-12	363.784	312.819	297.902	142.279	164.265	156.722
ENSMUSG00000054215	SPRR2K	8.00077	-2.44128	0.813706	-3.00019	0.00269807	0.010535	11.4879	13.6432	15.4087	1.09445	4.29452	2.07578
ENSMUSG00000054196	CTHRC1	15.9754	-6.36921	1.25559	-5.07269	3.92e-07	3.39e-06	32.5491	26.3119	35.9537	0	0	1.03789
ENSMUSG00000054136	ADM2	9.92005	-2.57217	0.738472	-3.48309	0.000495657	0.00234337	17.2319	16.5667	17.1208	4.37782	2.14726	2.07578
ENSMUSG00000054065	PKP3	7.14143	-3.63727	1.05992	-3.43164	0.000599948	0.00277399	17.2319	8.77063	13.6967	0	1.07363	2.07578
ENSMUSG00000054057	A930004D18RIK	48.8765	-1.17929	0.296421	-3.97842	6.94e-05	0.000403969	60.3116	78.9356	64.2031	32.8336	27.9144	29.0609
ENSMUSG00000054034	TCEAL5	106.746	-2.87062	0.253344	-11.3309	9.23e-30	5.01e-28	217.313	185.158	160.936	32.8336	19.3253	24.9094
ENSMUSG00000053909	RHOX10	74.9152	-3.37684	0.319718	-10.5619	4.47e-26	1.94e-24	151.258	114.993	143.815	8.75563	17.1781	13.4926
ENSMUSG00000053897	SLC39A8	59.6204	-1.54878	0.286962	-5.39716	6.77e-08	6.62e-07	89.9887	100.375	76.1876	40.4948	25.7671	24.9094
ENSMUSG00000053835	H2-T24	10.6575	-1.98518	0.716565	-2.77041	0.00559858	0.0199575	11.4879	14.6177	24.8252	8.75563	3.22089	1.03789
ENSMUSG00000053702	NEBL	29.1689	-3.65404	0.539163	-6.77725	1.22e-11	1.82e-10	54.5676	52.6238	54.7866	9.85008	2.14726	1.03789
ENSMUSG00000053626	TLL1	17.4655	-2.05812	0.530741	-3.87782	0.000105395	0.000590719	33.5064	25.3374	25.6812	4.37782	9.66267	6.22734
ENSMUSG00000053559	SMAGP	23.6913	-6.93894	1.23523	-5.61752	1.94e-08	2.04e-07	59.3542	45.8022	35.9537	0	0	1.03789
ENSMUSG00000053279	ALDH1A1	32.5469	-1.79427	0.389522	-4.60635	4.1e-06	3e-05	61.2689	46.7767	43.6581	8.75563	17.1781	17.6441
ENSMUSG00000053219	RAET1E	129.192	-1.05963	0.187095	-5.66359	1.48e-08	1.59e-07	161.788	189.056	172.92	85.3674	92.3321	73.6902
ENSMUSG00000053216	BTN2A2	7.09623	-3.61162	1.0751	-3.35932	0.000781341	0.00351506	13.4026	8.77063	17.1208	3.28336	0	0
ENSMUSG00000053117	E330013P04RIK	4.91173	-3.68313	1.28091	-2.87541	0.00403506	0.0150632	6.70128	7.79611	12.8406	1.09445	0	1.03789
ENSMUSG00000053101	GPR141	19.8714	-4.1479	0.722416	-5.74171	9.37e-09	1.02e-07	41.165	27.2864	44.5141	0	1.07363	5.18945
ENSMUSG00000053093	MYH7	716.93	-1.60601	0.257736	-6.23121	4.63e-10	5.88e-09	1409.18	1051.5	777.285	396.192	344.635	322.784
ENSMUSG00000052974	CYP2F2	92.0454	-2.29004	0.279439	-8.19512	2.5e-16	5.71e-15	104.349	145.203	208.874	30.6447	27.9144	35.2883
ENSMUSG00000052920	PRKG1	149.409	-1.16691	0.182077	-6.40891	1.47e-10	1.97e-09	209.654	214.393	196.033	113.823	81.5959	80.9555
ENSMUSG00000052852	REEP1	445.798	-1.23752	0.115987	-10.6694	1.41e-26	6.29e-25	694.062	585.683	598.373	283.464	264.113	249.094
ENSMUSG00000052688	RAB7B	194.959	-1.03667	0.153804	-6.74021	1.58e-11	2.32e-10	262.307	278.711	245.684	124.768	120.247	138.039
ENSMUSG00000052584	SERP2	76.0964	-1.10821	0.247675	-4.47446	7.66e-06	5.36e-05	114.879	98.4259	98.4447	58.0061	51.5342	35.2883
ENSMUSG00000052516	ROBO2	32.2517	-1.96229	0.381116	-5.14881	2.62e-07	2.32e-06	48.8236	55.5473	49.6504	12.039	13.9572	13.4926
ENSMUSG00000052504	EPHA3	23.6906	-3.0811	0.54049	-5.70058	1.19e-08	1.29e-07	31.5918	52.6238	42.802	8.75563	4.29452	2.07578
ENSMUSG00000052485	TMEM171	13.1402	-1.53769	0.595874	-2.58056	0.0098639	0.0323752	22.9758	11.6942	23.9691	6.56672	4.29452	9.34102
ENSMUSG00000052396	MOGAT2	10.6138	-3.44965	0.844664	-4.08405	4.43e-05	0.000267522	11.4879	26.3119	20.545	2.18891	1.07363	2.07578
ENSMUSG00000052353	CEMIP	418.49	-1.48203	0.119775	-12.3735	3.64e-35	2.85e-33	644.281	644.154	560.707	242.969	203.99	214.843
ENSMUSG00000052180	SERPINB6C	231.488	-5.05387	0.267323	-18.9055	1.03e-79	3.72e-77	472.919	426.837	448.565	8.75563	21.4726	10.3789
ENSMUSG00000052133	SEMA5B	21.5665	-2.32866	0.508104	-4.58303	4.58e-06	3.34e-05	40.2077	35.0825	32.5296	13.1334	4.29452	4.15156
ENSMUSG00000052125	F730043M19RIK	302.391	-1.12689	0.129036	-8.73308	2.48e-18	6.51e-17	403.034	427.812	413.468	212.324	176.075	181.631
ENSMUSG00000052026	SLC6A7	55.0815	-2.18007	0.303014	-7.19462	6.26e-13	1.07e-11	83.2874	91.6043	95.8766	16.4168	22.5462	20.7578
ENSMUSG00000051727	KCTD14	11.0008	-1.90523	0.693087	-2.74891	0.0059794	0.0210905	11.4879	16.5667	23.9691	8.75563	1.07363	4.15156
ENSMUSG00000051726	KCNF1	146.83	-2.25	0.203382	-11.0629	1.9e-28	9.52e-27	281.454	243.628	202.882	55.8171	51.5342	45.6672
ENSMUSG00000051669	AU021092	35.0277	-3.71059	0.48701	-7.61913	2.55e-14	4.9e-13	61.2689	60.4199	73.6195	2.18891	6.44178	6.22734
ENSMUSG00000051497	KCNJ16	89.5033	-1.45413	0.239803	-6.06385	1.33e-09	1.6e-08	127.324	119.865	146.383	36.117	44.0188	63.3113
ENSMUSG00000051457	SPN	223.864	-1.66405	0.153263	-10.8575	1.84e-27	8.53e-26	324.534	350.825	345.841	105.068	93.4058	123.509
ENSMUSG00000051378	KIF18B	29.0058	-1.08688	0.384716	-2.82515	0.00472591	0.017223	33.5064	41.9041	42.802	24.078	18.2517	13.4926
ENSMUSG00000051279	GDF6	26.2548	-4.12244	0.611631	-6.74009	1.58e-11	2.32e-10	56.4823	49.7002	42.802	3.28336	2.14726	3.11367
ENSMUSG00000051177	PLCB1	54.0508	-2.63954	0.330874	-7.97747	1.49e-15	3.19e-14	90.946	108.171	80.4678	14.2279	11.8099	18.682
ENSMUSG00000051076	VTCN1	7.14704	-2.81959	0.91027	-3.09754	0.00195136	0.00789353	14.3599	7.79611	15.4087	1.09445	2.14726	2.07578
ENSMUSG00000051048	P4HA3	148.543	-1.27573	0.180605	-7.06366	1.62e-12	2.64e-11	211.569	232.909	186.617	79.8951	83.7431	96.5238
ENSMUSG00000050967	CREG2	3.8626	-3.29687	1.33435	-2.47078	0.0134819	0.042265	5.74396	5.84708	9.41645	1.09445	1.07363	0
ENSMUSG00000050914	ANKRD37	78.873	-1.03136	0.261747	-3.94031	8.14e-05	0.000466355	138.812	91.6043	87.3162	62.3839	53.6815	39.4399
ENSMUSG00000050908	TVP23A	25.9204	-1.94663	0.440695	-4.41718	1e-05	6.86e-05	55.5249	31.1844	36.8098	9.85008	10.7363	11.4168
ENSMUSG00000050737	PTGES	17.7654	-2.27592	0.55104	-4.13023	3.62e-05	0.000222781	34.4638	27.2864	26.5373	6.56672	9.66267	2.07578
ENSMUSG00000050587	LRRC4C	98.0329	-1.36596	0.223683	-6.10669	1.02e-09	1.24e-08	140.727	161.769	121.558	53.6282	46.1661	64.3492
ENSMUSG00000050359	SPRR1A	17.9598	-2.41372	0.550198	-4.387	1.15e-05	7.78e-05	37.3357	24.3628	29.1054	3.28336	5.36815	8.30313
ENSMUSG00000050328	HOXC12	10.9685	-3.50173	0.827301	-4.23272	2.31e-05	0.000146873	18.1892	16.5667	25.6812	2.18891	2.14726	1.03789
ENSMUSG00000050270	TMEM220	35.9467	-1.4568	0.354351	-4.11119	3.94e-05	0.000239856	59.3542	44.8276	53.9306	14.2279	23.6199	19.7199
ENSMUSG00000050164	MCHR1	58.6288	-3.67211	0.374666	-9.80102	1.11e-22	4.03e-21	96.69	114.018	115.566	6.56672	7.51541	11.4168
ENSMUSG00000050069	GREM2	30.3722	-3.27103	0.488037	-6.70241	2.05e-11	2.96e-10	65.0982	55.5473	44.5141	7.66118	2.14726	7.26524
ENSMUSG00000050014	APOL10B	58.2138	-1.30304	0.280188	-4.65062	3.31e-06	2.46e-05	83.2874	91.6043	73.6195	37.2114	38.6507	24.9094
ENSMUSG00000049929	LPAR4	139.597	-1.04987	0.197794	-5.30788	1.11e-07	1.04e-06	150.3	210.495	203.738	95.2175	104.142	73.6902
ENSMUSG00000049907	RASL11B	13.5207	-1.58194	0.566477	-2.79259	0.00522884	0.0188004	20.1039	17.5413	23.1131	7.66118	7.51541	5.18945
ENSMUSG00000049872	CALHM5	39.2272	-1.15852	0.333047	-3.47854	0.000504145	0.00237914	56.4823	63.3434	42.802	25.1724	25.7671	21.7957
ENSMUSG00000049719	PRSS46	46.4909	-1.8014	0.334434	-5.38641	7.19e-08	6.99e-07	84.2447	68.216	64.2031	30.6447	15.0308	16.6063
ENSMUSG00000049641	VGLL2	79.0768	-2.94728	0.308479	-9.55422	1.25e-21	4.16e-20	175.191	142.279	102.725	17.5113	12.8836	23.8715
ENSMUSG00000049580	TSKU	307.997	-1.07383	0.130871	-8.20524	2.3e-16	5.27e-15	452.815	421.965	378.37	186.057	213.652	195.123
ENSMUSG00000049556	LINGO1	9.63942	-1.8051	0.697664	-2.58735	0.00967185	0.0318778	21.0612	13.6432	10.2725	4.37782	5.36815	3.11367
ENSMUSG00000049555	TMIE	35.7758	-1.00288	0.341365	-2.93786	0.00330488	0.0126132	54.5676	38.9806	49.6504	21.8891	23.6199	25.9473
ENSMUSG00000049538	ADAMTS16	690.6	-1.76404	0.106272	-16.5993	7.05e-62	1.68e-59	1079.86	1095.35	1025.54	368.831	282.365	291.647
ENSMUSG00000049537	TECRL	121.908	-2.10661	0.208443	-10.1064	5.17e-24	2.05e-22	213.484	175.413	204.594	50.3449	44.0188	43.5914
ENSMUSG00000049536	TCEAL1	82.428	-1.09787	0.261042	-4.20573	2.6e-05	0.000164222	92.8607	104.273	139.535	67.8561	54.7551	35.2883
ENSMUSG00000049420	TMEM200A	37.2217	-2.88069	0.40388	-7.13253	9.85e-13	1.64e-11	71.7995	62.3689	62.491	9.85008	6.44178	10.3789
ENSMUSG00000049307	FUT4	16.0398	-1.38072	0.526494	-2.62249	0.00872895	0.0291955	25.8478	21.4393	22.2571	5.47227	13.9572	7.26524
ENSMUSG00000049191	RTL5	20.8475	-1.80972	0.470278	-3.84819	0.000118994	0.000656573	26.8051	38.006	32.5296	9.85008	7.51541	10.3789
ENSMUSG00000049109	THEMIS	22.1922	-1.77978	0.461397	-3.85737	0.000114616	0.000635124	34.4638	36.057	32.5296	15.3224	7.51541	7.26524
ENSMUSG00000048981	KRT31	54.6099	-1.0933	0.275232	-3.97229	7.12e-05	0.00041332	78.5008	70.165	74.4756	32.8336	33.2825	38.402
ENSMUSG00000048978	NRSN1	42.106	-6.87278	1.05467	-6.51654	7.19e-11	9.93e-10	80.4154	81.8592	88.1722	2.18891	0	0
ENSMUSG00000048960	PREX2	52.6807	-2.67147	0.339606	-7.86639	3.65e-15	7.58e-14	89.9887	97.4514	85.6041	21.8891	11.8099	9.34102
ENSMUSG00000048939	ATP13A5	19.2613	-1.80779	0.494784	-3.6537	0.000258488	0.0013082	35.4211	33.1335	21.401	8.75563	7.51541	9.34102
ENSMUSG00000048938	NR1H5	18.6707	-2.17418	0.51194	-4.24695	2.17e-05	0.000138729	29.6771	31.1844	30.8175	6.56672	8.58904	5.18945
ENSMUSG00000048852	GM12185	19.9118	-2.57845	0.527896	-4.88439	1.04e-06	8.36e-06	41.165	31.1844	29.9614	6.56672	6.44178	4.15156
ENSMUSG00000048826	DACT2	66.3718	-1.59094	0.265268	-5.99748	2e-09	2.36e-08	98.6046	91.6043	108.717	37.2114	25.7671	36.3262
ENSMUSG00000048782	INSC	239.326	-1.02233	0.142572	-7.17059	7.47e-13	1.26e-11	328.363	314.768	319.303	135.712	170.707	167.1
ENSMUSG00000048728	ZFP454	3.40922	-5.11567	1.50815	-3.39202	0.000693802	0.00315171	8.61594	5.84708	5.99229	0	0	0
ENSMUSG00000048616	NOG	43.1496	-1.63772	0.329416	-4.9716	6.64e-07	5.55e-06	79.4581	57.4963	59.0668	18.6057	20.399	23.8715
ENSMUSG00000048562	SP8	10.0591	-1.75565	0.706563	-2.48478	0.0129632	0.0408794	16.2745	17.5413	12.8406	3.28336	1.07363	9.34102
ENSMUSG00000048521	CXCR6	66.0764	-1.25831	0.296497	-4.24391	2.2e-05	0.000140372	89.0314	78.9356	111.285	60.195	28.988	28.0231
ENSMUSG00000048489	DEPP1	163.09	-2.63736	0.199251	-13.2364	5.41e-40	5.53e-38	306.344	254.348	282.494	33.9281	53.6815	47.743
ENSMUSG00000048424	RANBP3L	314.106	-1.57941	0.175036	-9.02339	1.82e-19	5.24e-18	362.827	456.073	593.236	129.146	150.308	193.048
ENSMUSG00000048402	GLI2	22.37	-2.404	0.48545	-4.9521	7.34e-07	6.09e-06	35.4211	38.9806	38.5218	7.66118	4.29452	9.34102
ENSMUSG00000048337	NPY4R	11.97	-2.52839	0.690449	-3.66195	0.000250302	0.00127175	21.0612	13.6432	26.5373	1.09445	4.29452	5.18945
ENSMUSG00000048234	RNF149	626.21	-1.00756	0.0933667	-10.7915	3.78e-27	1.73e-25	842.447	817.617	849.193	406.042	412.274	429.687
ENSMUSG00000048126	COL6A3	2672.65	-2.66444	0.0973897	-27.3586	8.54e-165	2.58e-161	4511.88	4965.15	4373.51	875.563	622.705	687.084
ENSMUSG00000048096	LMOD1	60.5181	-2.30837	0.299531	-7.70661	1.29e-14	2.56e-13	114.879	88.6808	98.4447	25.1724	19.3253	16.6063
ENSMUSG00000047878	A4GALT	537.095	-1.0015	0.102239	-9.79565	1.18e-22	4.24e-21	753.416	698.727	696.817	381.964	355.371	336.277
ENSMUSG00000047759	HS3ST3A1	27.6455	-1.33145	0.398816	-3.33851	0.000842276	0.00374533	44.037	36.057	38.5218	19.7002	17.1781	10.3789
ENSMUSG00000047746	FBXO40	1107.63	-1.77519	0.104359	-17.0104	6.88e-65	1.68e-62	1989.32	1601.13	1552.86	541.755	456.293	504.415
ENSMUSG00000047728	BC025446	712.105	-2.81343	0.105682	-26.6217	3.8e-156	8.6e-153	1291.43	1180.14	1268.65	181.679	184.664	166.063
ENSMUSG00000047669	MSL3L2	15.2527	-1.45691	0.544958	-2.67343	0.007508	0.0256862	20.1039	20.4648	26.5373	7.66118	4.29452	12.4547
ENSMUSG00000047643	GM5454	20.5936	-2.00163	0.505279	-3.96144	7.45e-05	0.000430619	24.8905	44.8276	29.1054	9.85008	10.7363	4.15156
ENSMUSG00000047497	ADAMTS12	511.227	-1.74847	0.248512	-7.03578	1.98e-12	3.18e-11	791.709	889.731	682.265	311.919	200.769	190.972
ENSMUSG00000047496	RNF152	16.0597	-2.09335	0.606273	-3.45283	0.000554746	0.00258624	22.9758	22.4138	32.5296	9.85008	8.58904	0
ENSMUSG00000047330	KCNE4	10.5461	-1.55841	0.640521	-2.43304	0.0149728	0.0462578	12.4452	18.5158	16.2648	6.56672	4.29452	5.18945
ENSMUSG00000047261	GAP43	20.6523	-2.01926	0.485604	-4.15825	3.21e-05	0.000199656	36.3784	25.3374	37.6658	6.56672	9.66267	8.30313
ENSMUSG00000047242	TAF9B	112.253	-1.03512	0.207199	-4.99578	5.86e-07	4.93e-06	128.282	145.203	178.913	68.9506	81.5959	70.5766
ENSMUSG00000047180	NEURL3	7.96297	-3.34911	0.941634	-3.5567	0.000375548	0.00182461	15.3172	13.6432	14.5527	2.18891	0	2.07578
ENSMUSG00000047104	PBP2	4.26266	-2.80123	1.16329	-2.40802	0.0160394	0.0490837	10.5306	5.84708	5.99229	1.09445	1.07363	1.03789
ENSMUSG00000047040	PRR15L	6.42501	-2.63866	0.951441	-2.77333	0.00554861	0.0197987	11.4879	9.74514	11.9846	0	4.29452	1.03789
ENSMUSG00000046794	PPP1R3B	22.7573	-4.94791	0.807642	-6.12636	8.99e-10	1.11e-08	46.909	46.7767	38.5218	2.18891	2.14726	0
ENSMUSG00000046711	HMGA1	263.951	-1.05938	0.1439	-7.36194	1.81e-13	3.21e-12	399.205	346.927	324.44	148.846	186.812	177.479
ENSMUSG00000046694	TENT5B	98.3896	-1.01652	0.207959	-4.88806	1.02e-06	8.22e-06	133.068	135.457	126.694	60.195	62.2705	72.6524
ENSMUSG00000046687	GM5424	103.71	-1.11307	0.22115	-5.0331	4.83e-07	4.12e-06	179.02	119.865	126.694	68.9506	64.4178	63.3113
ENSMUSG00000046623	GJB4	24.9702	-1.87704	0.427336	-4.39242	1.12e-05	7.61e-05	37.3357	41.9041	38.5218	10.9445	10.7363	10.3789
ENSMUSG00000046561	ARSJ	144.06	-1.07026	0.175956	-6.08256	1.18e-09	1.43e-08	204.868	203.673	177.2	88.6508	94.4794	95.486
ENSMUSG00000046432	BEX3	470.927	-1.31431	0.110803	-11.8617	1.87e-32	1.23e-30	729.483	643.179	642.887	255.008	272.702	282.306
ENSMUSG00000046318	CCBE1	1338.07	-1.07562	0.080598	-13.3455	1.26e-40	1.3e-38	1931.88	1841.83	1671.85	844.918	887.892	850.033
ENSMUSG00000046223	PLAUR	64.3786	-1.47164	0.273482	-5.38114	7.4e-08	7.17e-07	108.178	95.5024	80.4678	27.3613	32.2089	42.5535
ENSMUSG00000046186	CD109	735.118	-1.50354	0.10557	-14.2421	5.02e-46	6.14e-44	1182.3	1119.72	958.766	414.798	383.286	351.845
ENSMUSG00000046157	TMEM229B	109.851	-1.69941	0.238954	-7.11187	1.14e-12	1.9e-11	215.398	155.922	132.686	63.4783	39.7243	51.8945
ENSMUSG00000046080	CLEC9A	11.3592	-2.60086	0.721742	-3.60359	0.000313857	0.00155154	10.5306	28.2609	19.6889	4.37782	3.22089	2.07578
ENSMUSG00000046056	SBSN	49.7806	-2.57921	0.347861	-7.41449	1.22e-13	2.2e-12	103.391	77.9611	74.4756	19.7002	9.66267	13.4926
ENSMUSG00000045991	ONECUT2	22.0138	-1.51364	0.472122	-3.20604	0.00134574	0.00570247	19.1465	40.9296	37.6658	14.2279	11.8099	8.30313
ENSMUSG00000045667	SMTNL2	6.91113	-6.13245	1.39069	-4.40965	1.04e-05	7.08e-05	25.8478	8.77063	6.84833	0	0	0
ENSMUSG00000045658	PID1	577.576	-1.12948	0.0989475	-11.4149	3.52e-30	1.99e-28	748.629	822.49	807.247	349.131	374.697	363.262
ENSMUSG00000045620	ODF3L1	33.6352	-1.25123	0.357032	-3.50453	0.000457407	0.00218191	45.9517	52.6238	43.6581	16.4168	18.2517	24.9094
ENSMUSG00000045545	KRT14	16.6837	-1.22611	0.510577	-2.40141	0.0163319	0.0498533	30.6344	22.4138	17.1208	12.039	7.51541	10.3789
ENSMUSG00000045441	GPRIN3	621.762	-1.21598	0.138415	-8.78504	1.56e-18	4.2e-17	780.221	1033.96	793.55	469.521	326.383	326.936
ENSMUSG00000045362	TNFRSF26	10.4773	-2.28283	0.695385	-3.28282	0.00102774	0.0044744	17.2319	19.4903	15.4087	5.47227	2.14726	3.11367
ENSMUSG00000045348	NYAP1	170.257	-1.17549	0.16789	-7.00152	2.53e-12	4.03e-11	246.033	252.399	209.73	108.351	110.584	94.4481
ENSMUSG00000045319	PROSER2	32.1193	-1.15556	0.37779	-3.05874	0.00222272	0.00887028	56.4823	38.9806	37.6658	13.1334	23.6199	22.8336
ENSMUSG00000045180	SHROOM2	29.535	-2.70375	0.456872	-5.91796	3.26e-09	3.77e-08	66.0555	43.8531	43.6581	8.75563	10.7363	4.15156
ENSMUSG00000045048	GM9795	8.5808	-2.81937	0.841044	-3.35223	0.000801626	0.00359105	8.61594	18.5158	17.9769	2.18891	1.07363	3.11367
ENSMUSG00000044835	ANKRD45	3.7866	-5.27313	1.48714	-3.54581	0.00039141	0.00189102	5.74396	5.84708	11.1285	0	0	0
ENSMUSG00000044770	SCML4	320.027	-1.30513	0.125056	-10.4363	1.69e-25	7.12e-24	458.559	452.174	456.27	192.624	167.486	193.048
ENSMUSG00000044716	DOK7	438.024	-1.11514	0.119152	-9.35898	8.05e-21	2.5e-19	684.488	549.626	564.131	269.236	286.659	274.003
ENSMUSG00000044697	GM5479	14.2414	-1.39766	0.548071	-2.55015	0.0107678	0.0349867	22.9758	17.5413	21.401	6.56672	10.7363	6.22734
ENSMUSG00000044694	2010007H06RIK	110.923	-1.25036	0.214361	-5.83297	5.44e-09	6.12e-08	136.898	162.744	168.64	84.2729	57.976	55.0082
ENSMUSG00000044647	CSRNP3	11.6668	-4.37762	0.992837	-4.4092	1.04e-05	7.1e-05	34.4638	19.4903	12.8406	1.09445	1.07363	1.03789
ENSMUSG00000044548	DACT1	48.163	-1.48694	0.303954	-4.89201	9.98e-07	8.08e-06	66.0555	74.0631	72.7635	30.6447	24.6935	20.7578
ENSMUSG00000044528	TRAM1L1	32.8366	-2.04324	0.382977	-5.33514	9.55e-08	9.06e-07	54.5676	52.6238	51.3625	10.9445	16.1044	11.4168
ENSMUSG00000044349	SNHG11	8.93912	-4.59598	1.17554	-3.90967	9.24e-05	0.000523861	11.4879	19.4903	20.545	0	1.07363	1.03789
ENSMUSG00000044258	CTLA2A	179.635	-1.24889	0.160585	-7.77714	7.42e-15	1.5e-13	236.46	260.195	261.949	98.5008	113.805	106.903
ENSMUSG00000044220	NKX2-3	4.85124	-5.62199	1.42479	-3.94584	7.95e-05	0.000457306	8.61594	13.6432	6.84833	0	0	0
ENSMUSG00000044065	GM9788	3.8089	-5.27975	1.52376	-3.46495	0.000530321	0.0024865	11.4879	1.94903	9.41645	0	0	0
ENSMUSG00000044055	OTOS	23.0043	-1.05847	0.417871	-2.533	0.0113089	0.036509	30.6344	29.2354	33.3856	13.1334	15.0308	16.6063
ENSMUSG00000044041	KRT13	15.3725	-2.93683	0.631817	-4.64823	3.35e-06	2.48e-05	31.5918	24.3628	25.6812	2.18891	3.22089	5.18945
ENSMUSG00000043556	FBXL7	114.783	-1.53753	0.208217	-7.38426	1.53e-13	2.73e-12	186.679	179.311	146.383	65.6672	50.4606	60.1977
ENSMUSG00000043531	SORCS1	21.263	-4.51919	0.746229	-6.05604	1.4e-09	1.68e-08	36.3784	44.8276	41.09	1.09445	1.07363	3.11367
ENSMUSG00000043421	HILPDA	188.587	-1.07466	0.15375	-6.98963	2.76e-12	4.36e-11	242.204	262.144	262.805	124.768	120.247	119.357
ENSMUSG00000043333	RHBDL2	152.275	-3.16174	0.213136	-14.8344	8.78e-50	1.27e-47	267.094	274.813	279.925	27.3613	34.3561	30.0988
ENSMUSG00000043102	QRFP	79.4339	-3.19199	0.312305	-10.2207	1.6e-24	6.51e-23	185.721	126.687	117.278	13.1334	17.1781	16.6063
ENSMUSG00000043004	GNG2	427.348	-1.28658	0.123934	-10.3812	3.02e-25	1.26e-23	552.377	668.517	597.517	285.652	225.462	234.563
ENSMUSG00000042842	SERPINB6B	393.314	-3.1195	0.140076	-22.27	7.22e-110	4.84e-107	665.342	695.803	755.028	84.2729	81.5959	77.8418
ENSMUSG00000042834	NREP	3222.85	-1.11353	0.0886543	-12.5603	3.49e-36	2.87e-34	3679.96	4821.9	4722.78	2028.02	2067.81	2016.62
ENSMUSG00000042724	MAP3K9	16.2342	-2.12084	0.549483	-3.8597	0.000113527	0.000630634	31.5918	25.3374	22.2571	7.66118	5.36815	5.18945
ENSMUSG00000042659	ARRDC4	13.5623	-2.72087	0.660307	-4.12062	3.78e-05	0.000231108	26.8051	22.4138	21.401	6.56672	1.07363	3.11367
ENSMUSG00000042622	MAFF	545.236	-1.21367	0.123118	-9.85781	6.34e-23	2.31e-21	890.314	753.299	642.887	302.069	340.341	342.504
ENSMUSG00000042529	KCNJ12	56.3872	-2.18496	0.307527	-7.10495	1.2e-12	1.99e-11	108.178	88.6808	80.4678	25.1724	16.1044	19.7199
ENSMUSG00000042501	CPA6	22.4833	-3.53842	0.585413	-6.04432	1.5e-09	1.8e-08	39.2504	43.8531	41.09	2.18891	6.44178	2.07578
ENSMUSG00000042476	ABCB4	12.4983	-2.13341	0.63282	-3.37127	0.00074822	0.00338025	18.1892	21.4393	21.401	7.66118	2.14726	4.15156
ENSMUSG00000042367	GJB3	34.0253	-3.01143	0.447025	-6.7366	1.62e-11	2.37e-10	55.5249	64.3179	61.6349	14.2279	4.29452	4.15156
ENSMUSG00000042357	GJB5	4.1792	-4.38553	1.44598	-3.0329	0.00242214	0.00957114	9.57326	5.84708	8.56041	1.09445	0	0
ENSMUSG00000042258	ISL1	3.86034	-3.29066	1.36118	-2.4175	0.0156276	0.0480102	7.65861	3.89806	9.41645	2.18891	0	0
ENSMUSG00000042216	SGSM1	72.7096	-2.1549	0.283036	-7.61353	2.67e-14	5.1e-13	134.983	110.12	111.285	29.5503	15.0308	35.2883
ENSMUSG00000042116	VWA1	312.975	-1.55148	0.136376	-11.3765	5.47e-30	3.04e-28	531.316	429.761	439.149	157.601	166.413	153.608
ENSMUSG00000042097	ZFP239	74.2201	-1.40724	0.248305	-5.66737	1.45e-08	1.55e-07	103.391	119.865	100.157	38.3059	48.3133	35.2883
ENSMUSG00000041771	SLC24A4	6.30662	-4.99612	1.37378	-3.63676	0.000276087	0.00138679	16.2745	13.6432	6.84833	0	1.07363	0
ENSMUSG00000041700	LHFPL1	2.34298	-4.57241	1.63829	-2.79096	0.00525512	0.0188892	4.78663	5.84708	3.42416	0	0	0
ENSMUSG00000041642	KIF21B	383.067	-1.4606	0.13324	-10.9622	5.81e-28	2.81e-26	583.012	599.326	503.352	241.874	196.474	174.366
ENSMUSG00000041607	MBP	14.6361	-1.36349	0.544676	-2.5033	0.012304	0.0391624	28.7198	16.5667	17.9769	7.66118	8.58904	8.30313
ENSMUSG00000041605	INAVA	170.378	-1.06283	0.162107	-6.55636	5.51e-11	7.71e-10	223.057	240.705	227.707	109.445	101.995	119.357
ENSMUSG00000041567	SERPINA12	18.4692	-2.25069	0.518209	-4.3432	1.4e-05	9.36e-05	30.6344	29.2354	31.6735	6.56672	7.51541	5.18945
ENSMUSG00000041481	SERPINA3G	7.135	-2.804	0.925417	-3.02999	0.00244564	0.00965347	11.4879	8.77063	17.1208	3.28336	2.14726	0
ENSMUSG00000041439	MFSD6	167.432	-2.04638	0.183493	-11.1524	6.97e-29	3.61e-27	298.686	273.838	236.267	67.8561	70.8596	57.084
ENSMUSG00000041372	B4GALNT3	59.165	-1.79771	0.2912	-6.17344	6.68e-10	8.33e-09	107.221	89.6553	78.7558	32.8336	25.7671	20.7578
ENSMUSG00000041361	MYZAP	158.773	-1.23509	0.174381	-7.08271	1.41e-12	2.32e-11	205.825	221.215	241.404	86.4619	109.51	88.2207
ENSMUSG00000041351	RAP1GAP	129.671	-1.52571	0.198359	-7.69166	1.45e-14	2.86e-13	223.057	170.54	184.049	60.195	64.4178	75.766
ENSMUSG00000041329	ATP1B2	80.7529	-1.50215	0.257226	-5.83979	5.23e-09	5.88e-08	146.471	121.814	89.8843	45.9671	45.0924	35.2883
ENSMUSG00000041324	INHBA	1654.03	-1.19778	0.111401	-10.752	5.8e-27	2.63e-25	2440.22	2592.21	1879.01	1140.42	997.402	874.942
ENSMUSG00000041261	CAR8	45.1465	-1.56113	0.319183	-4.89102	1e-06	8.11e-06	74.6715	63.3434	64.2031	27.3613	24.6935	16.6063
ENSMUSG00000041193	PLA2G5	4.10035	-4.35426	1.46318	-2.97589	0.00292142	0.0112974	11.4879	7.79611	4.2802	0	0	1.03789
ENSMUSG00000041180	HECTD2	158.063	-1.18104	0.187562	-6.29684	3.04e-10	3.94e-09	206.783	231.934	219.146	102.879	118.099	69.5387
ENSMUSG00000040811	EML2	267.75	-1.41749	0.140716	-10.0734	7.24e-24	2.84e-22	428.882	364.468	375.802	140.09	137.425	159.835
ENSMUSG00000040752	MYH6	106.944	-1.51088	0.287021	-5.26401	1.41e-07	1.3e-06	254.649	116.942	103.581	54.7227	52.6079	59.1598
ENSMUSG00000040747	CD53	507.975	-1.82211	0.121937	-14.943	1.73e-50	2.63e-48	689.275	786.433	899.699	228.741	234.051	209.654
ENSMUSG00000040717	IL17RD	351.025	-1.12157	0.124804	-8.98668	2.55e-19	7.26e-18	496.852	501.875	444.285	247.347	206.137	209.654
ENSMUSG00000040714	KLC3	24.3881	-1.27498	0.439512	-2.9009	0.00372096	0.014012	44.037	32.159	27.3933	9.85008	21.4726	11.4168
ENSMUSG00000040701	AP1G2	75.1649	-1.03254	0.250069	-4.12904	3.64e-05	0.000223712	90.946	95.5024	116.422	50.3449	37.577	60.1977
ENSMUSG00000040690	COL16A1	546.468	-1.89492	0.122665	-15.4479	7.79e-54	1.33e-51	992.747	845.878	745.612	225.457	249.082	220.033
ENSMUSG00000040605	BACE2	19.7657	-2.68341	0.534895	-5.01671	5.26e-07	4.47e-06	35.4211	32.159	35.0977	3.28336	5.36815	7.26524
ENSMUSG00000040584	ABCB1A	47.3948	-1.14326	0.296176	-3.86008	0.00011335	0.000630356	60.3116	64.3179	71.0514	28.4558	32.2089	28.0231
ENSMUSG00000040569	SLC26A7	163.69	-5.04688	0.311829	-16.1847	6.46e-59	1.29e-56	313.046	323.539	316.735	9.85008	8.58904	10.3789
ENSMUSG00000040537	ADAM22	39.817	-1.91099	0.345602	-5.52944	3.21e-08	3.3e-07	53.6103	69.1905	65.9152	17.5113	15.0308	17.6441
ENSMUSG00000040528	MILR1	34.9081	-1.04739	0.345237	-3.03383	0.00241468	0.00955212	53.6103	44.8276	42.802	18.6057	24.6935	24.9094
ENSMUSG00000040483	XAF1	151.865	-1.60797	0.179604	-8.95285	3.46e-19	9.78e-18	220.185	212.444	253.388	71.1395	75.1541	78.8797
ENSMUSG00000040447	SPNS2	31.0726	-1.04018	0.370379	-2.8084	0.00497876	0.0180067	50.7383	37.0315	37.6658	19.7002	24.6935	16.6063
ENSMUSG00000040428	PLEKHA4	79.7138	-1.47844	0.246191	-6.00527	1.91e-09	2.26e-08	107.221	124.738	119.846	54.7227	35.4298	36.3262
ENSMUSG00000040420	CDH18	110.903	-1.81238	0.212886	-8.51339	1.69e-17	4.19e-16	196.252	168.591	153.231	49.2504	47.2397	50.8566
ENSMUSG00000040387	KLHL32	10.6481	-2.14256	0.704504	-3.04123	0.0023561	0.00933874	13.4026	14.6177	23.9691	6.56672	4.29452	1.03789
ENSMUSG00000040276	PACSIN1	123.648	-4.32698	0.31054	-13.9337	3.95e-44	4.61e-42	278.582	198.801	229.419	12.039	6.44178	16.6063
ENSMUSG00000040270	BACH2	65.278	-1.1379	0.288726	-3.94113	8.11e-05	0.000465064	99.5619	108.171	61.6349	51.4393	39.7243	31.1367
ENSMUSG00000040265	DNM3	185.758	-2.27958	0.180496	-12.6295	1.45e-36	1.22e-34	268.051	332.309	323.583	71.1395	65.4914	53.9703
ENSMUSG00000040183	ANKRD6	21.8106	-1.09398	0.430484	-2.54128	0.0110448	0.0357638	30.6344	30.2099	28.2494	15.3224	15.0308	11.4168
ENSMUSG00000040170	FMO2	158.581	-1.04137	0.204423	-5.09418	3.5e-07	3.05e-06	147.428	242.654	249.964	117.107	100.921	93.4102
ENSMUSG00000040147	MAOB	10.4299	-2.11412	0.685936	-3.0821	0.00205548	0.00826669	15.3172	17.5413	17.9769	2.18891	6.44178	3.11367
ENSMUSG00000040127	SDR9C7	2.98061	-3.87172	1.53668	-2.51954	0.0117509	0.0377169	5.74396	6.8216	4.2802	0	0	1.03789
ENSMUSG00000040113	METTL11B	3.91104	-4.28226	1.47916	-2.89506	0.00379082	0.0142514	3.82931	11.6942	6.84833	1.09445	0	0
ENSMUSG00000039997	IFI203	161.759	-1.66159	0.172567	-9.62868	6.05e-22	2.07e-20	239.332	251.425	246.54	84.2729	79.4486	69.5387
ENSMUSG00000039976	TBC1D16	149.285	-1.43831	0.180011	-7.99011	1.35e-15	2.9e-14	234.545	191.005	228.563	84.2729	80.5222	76.8039
ENSMUSG00000039899	FGL2	12.1907	-2.92324	0.7031	-4.15765	3.22e-05	0.000199976	20.1039	21.4393	23.1131	2.18891	2.14726	4.15156
ENSMUSG00000039883	LRRC17	871.415	-1.00138	0.0862007	-11.6169	3.38e-31	2.07e-29	1211.02	1177.21	1099.16	562.549	577.613	79.9176
ENSMUSG00000039745	HTATIP2	18.353	-3.56754	0.6584	-5.4185	6.01e-08	5.92e-07	41.165	24.3628	35.9537	4.37782	3.22089	1.03789
ENSMUSG00000039742	FAM71F1	13.4678	-2.40511	0.628848	-3.82463	0.000130969	0.000714583	30.6344	18.5158	18.8329	4.37782	4.29452	4.15156
ENSMUSG00000039629	STRIP2	30.3231	-1.69962	0.390869	-4.34832	1.37e-05	9.19e-05	53.6103	48.7257	36.8098	16.4168	12.8836	13.4926
ENSMUSG00000039611	TMEM246	193.529	-1.02172	0.162573	-6.28467	3.29e-10	4.24e-09	295.814	243.628	238.835	125.862	113.805	143.229
ENSMUSG00000039462	COL10A1	20.2993	-2.72541	0.597213	-4.56355	5.03e-06	3.64e-05	48.8236	25.3374	31.6735	0	11.8099	4.15156
ENSMUSG00000039457	PPL	30.629	-1.72369	0.389468	-4.42577	9.61e-06	6.62e-05	47.8663	48.7257	44.5141	9.85008	19.3253	13.4926
ENSMUSG00000039323	IGFBP2	326.181	-2.6822	0.143062	-18.7485	1.99e-78	7.07e-76	540.889	608.097	544.442	88.6508	81.5959	93.4102
ENSMUSG00000039316	RFTN1	189.759	-1.0962	0.159921	-6.85462	7.15e-12	1.08e-10	282.411	227.062	266.229	118.201	115.952	128.698
ENSMUSG00000039115	ITGA9	50.1641	-4.49265	0.487973	-9.20675	3.36e-20	1.01e-18	108.178	94.5279	85.6041	2.18891	3.22089	7.26524
ENSMUSG00000039109	F13A1	25.199	-2.52812	0.477618	-5.29319	1.2e-07	1.12e-06	50.7383	38.006	40.2339	3.28336	7.51541	11.4168
ENSMUSG00000038781	STAP2	75.2853	-1.349	0.246104	-5.48142	4.22e-08	4.26e-07	118.708	99.4004	106.149	51.4393	38.6507	37.3641
ENSMUSG00000038763	ALPK3	987.822	-1.01846	0.104186	-9.77545	1.44e-22	5.13e-21	1466.62	1303.9	1197.6	752.984	586.202	619.621
ENSMUSG00000038692	HOXB4	7.61842	-2.35663	0.841515	-2.80046	0.00510304	0.0184084	14.3599	13.6432	10.2725	3.28336	0	4.15156
ENSMUSG00000038670	MYBPC2	646.733	-2.34413	0.130659	-17.9408	5.66e-72	1.68e-69	1259.84	997.902	984.447	230.93	168.56	238.715
ENSMUSG00000038623	TM6SF1	100.376	-2.37846	0.24085	-9.87527	5.33e-23	1.97e-21	162.745	146.177	196.033	37.2114	27.9144	32.1746
ENSMUSG00000038587	AKAP12	43.6963	-1.85961	0.324018	-5.73921	9.51e-09	1.04e-07	68.9275	67.2415	69.3393	19.7002	19.3253	17.6441
ENSMUSG00000038523	1700003F12RIK	46.2619	-1.09613	0.302657	-3.62169	0.00029269	0.00146127	64.1409	64.3179	60.7789	22.9835	30.0616	35.2883
ENSMUSG00000038522	MFSD4B1	7.33632	-2.28064	0.838383	-2.72028	0.00652266	0.0227014	11.4879	15.5922	9.41645	2.18891	4.29452	1.03789
ENSMUSG00000038521	C1S1	1418.81	-1.41963	0.0845	-16.8003	2.43e-63	5.86e-61	2032.4	2071.82	2093.02	678.561	788.044	848.995
ENSMUSG00000038508	GDF15	80.8126	-1.73456	0.245583	-7.06301	1.63e-12	2.65e-11	135.94	126.687	110.429	32.8336	34.3561	44.6293
ENSMUSG00000038393	TXNIP	2166.21	-1.47161	0.0854715	-17.2175	1.96e-66	5.15e-64	3619.65	3065.82	2867.74	1167.78	1128.38	1147.91
ENSMUSG00000038390	GPR162	56.1248	-1.41878	0.28786	-4.92871	8.28e-07	6.8e-06	89.0314	73.0885	83.036	30.6447	22.5462	38.402
ENSMUSG00000038388	MPP6	570.828	-1.01729	0.108508	-9.37527	6.9e-21	2.16e-19	864.466	721.14	707.09	389.626	359.666	382.982
ENSMUSG00000038354	ANKRD35	55.6226	-1.5462	0.29905	-5.17036	2.34e-07	2.09e-06	79.4581	90.6298	78.7558	20.7946	23.6199	40.4777
ENSMUSG00000038347	TCTE2	29.8102	-1.27913	0.380131	-3.36497	0.000765529	0.00345086	41.165	41.9041	43.6581	16.4168	12.8836	22.8336
ENSMUSG00000038319	KCNH2	67.5278	-1.00655	0.257366	-3.91097	9.19e-05	0.000521684	71.7995	98.4259	100.157	49.2504	44.0188	41.5156
ENSMUSG00000038305	SPATS2L	143.236	-1.01588	0.177896	-5.71052	1.13e-08	1.22e-07	207.74	175.413	191.753	105.068	90.1849	89.2586
ENSMUSG00000038296	GALNT18	89.008	-1.11679	0.233849	-4.7757	1.79e-06	1.38e-05	147.428	113.044	105.293	49.2504	52.6079	66.425
ENSMUSG00000038259	GDF5	92.326	-3.23216	0.311261	-10.3841	2.93e-25	1.22e-23	221.142	153.973	125.838	13.1334	12.8836	26.9852
ENSMUSG00000038151	PRDM1	33.3771	-1.33838	0.366463	-3.65216	0.000260041	0.00131386	54.5676	48.7257	40.2339	17.5113	24.6935	14.5305
ENSMUSG00000038128	CAMK4	38.3146	-2.04211	0.362665	-5.63083	1.79e-08	1.9e-07	62.2262	58.4708	64.2031	20.7946	9.66267	14.5305
ENSMUSG00000038094	ATP13A4	5.51361	-4.8041	1.4059	-3.4171	0.000632928	0.00290361	4.78663	12.6687	14.5527	0	1.07363	0
ENSMUSG00000038068	RNF144B	43.0634	-1.32732	0.345014	-3.84715	0.000119501	0.000658767	71.7995	72.114	41.09	17.5113	25.7671	30.0988
ENSMUSG00000038009	DNAJC22	6.21136	-4.97701	1.36934	-3.6346	0.000278409	0.00139613	16.2745	8.77063	11.1285	1.09445	0	0
ENSMUSG00000037999	ARAP2	27.9766	-8.15303	1.22287	-6.66713	2.61e-11	3.75e-10	52.653	60.4199	54.7866	0	0	0
ENSMUSG00000037902	SIRPA	560.391	-1.1322	0.110966	-10.2031	1.92e-24	7.74e-23	834.789	773.764	701.098	307.542	372.549	372.603
ENSMUSG00000037759	PTGER2	5.36881	-4.75757	1.40887	-3.37686	0.00073318	0.00331727	8.61594	16.5667	5.99229	0	0	1.03789
ENSMUSG00000037736	LIMCH1	221.771	-1.91934	0.182674	-10.5069	8.03e-26	3.46e-24	417.394	373.239	261.949	96.3119	96.6267	85.107
ENSMUSG00000037681	ESYT3	12.923	-3.01127	0.694801	-4.334	1.46e-05	9.7e-05	22.0185	27.2864	19.6889	3.28336	2.14726	3.11367
ENSMUSG00000037440	VNN1	3.72833	-5.24415	1.48839	-3.52336	0.000426115	0.00204179	10.5306	5.84708	5.99229	0	0	0
ENSMUSG00000037411	SERPINE1	669.098	-1.28941	0.249286	-5.17242	2.31e-07	2.07e-06	1136.35	1040.78	671.992	437.782	377.918	349.769
ENSMUSG00000037379	SPON2	1003.99	-1.02043	0.0905168	-11.2733	1.78e-29	9.54e-28	1237.82	1314.62	1481.81	678.561	631.294	679.818
ENSMUSG00000037341	SLC9A7	17.2532	-2.13508	0.54326	-3.93012	8.49e-05	0.000484415	36.3784	21.4393	26.5373	6.56672	4.29452	8.30313
ENSMUSG00000037280	GALNT6	323.49	-1.90679	0.147606	-12.9181	3.56e-38	3.29e-36	604.073	473.614	454.558	152.129	130.983	125.585
ENSMUSG00000037254	ITIH2	15.2088	-3.99991	0.785385	-5.09293	3.53e-07	3.07e-06	28.7198	33.1335	23.9691	3.28336	2.14726	0
ENSMUSG00000037217	SYN1	231.001	-1.30998	0.158141	-8.28363	1.19e-16	2.83e-15	385.803	320.615	281.637	121.484	136.351	140.115
ENSMUSG00000037188	GRHL3	66.346	-2.90883	0.326157	-8.9185	4.73e-19	1.32e-17	124.452	100.375	126.694	10.9445	9.66267	25.9473
ENSMUSG00000037161	MGARP	131.579	-3.44698	0.242782	-14.1978	9.45e-46	1.13e-43	248.905	245.578	228.563	28.4558	18.2517	19.7199
ENSMUSG00000037016	FREM2	66.3367	-5.33513	0.539058	-9.89714	4.28e-23	1.59e-21	169.447	111.095	107.861	3.28336	3.22089	3.11367
ENSMUSG00000037010	APLN	83.524	-7.86599	1.04275	-7.54349	4.58e-14	8.59e-13	194.337	175.413	129.262	1.09445	0	1.03789
ENSMUSG00000036885	ARHGEF26	173.387	-1.16718	0.177088	-6.59099	4.37e-11	6.19e-10	244.118	217.317	258.524	95.2175	91.2585	133.888
ENSMUSG00000036862	DCHS1	11.892	-2.50643	0.669855	-3.74175	0.000182746	0.000959943	20.1039	16.5667	23.9691	4.37782	3.22089	3.11367
ENSMUSG00000036856	WNT4	82.4555	-1.05642	0.244067	-4.32841	1.5e-05	9.94e-05	108.178	114.018	112.141	37.2114	52.6079	70.5766
ENSMUSG00000036782	KLHL13	713.931	-1.19182	0.0962395	-12.3839	3.19e-35	2.51e-33	938.18	988.157	1052.93	399.476	461.661	443.179
ENSMUSG00000036764	DNAJC12	53.603	-1.97361	0.303434	-6.50425	7.81e-11	1.07e-09	84.2447	83.8082	88.1722	22.9835	26.8407	15.5684
ENSMUSG00000036687	TMEM184A	121.652	-1.40135	0.229017	-6.11899	9.42e-10	1.15e-08	229.758	151.05	148.951	63.4783	52.6079	84.0692
ENSMUSG00000036641	CCDC148	3.278	-5.05709	1.529	-3.30745	0.000941512	0.0041358	4.78663	9.74514	5.13625	0	0	0
ENSMUSG00000036617	ETL4	547.21	-1.92915	0.112555	-17.1396	7.52e-66	1.89e-63	930.521	850.751	819.231	249.535	199.695	233.525
ENSMUSG00000036437	NPY1R	261.143	-1.32926	0.186006	-7.14631	8.91e-13	1.49e-11	286.241	343.029	491.368	119.295	155.676	171.252
ENSMUSG00000036356	CSGALNACT1	424.222	-1.972	0.127249	-15.4972	3.62e-54	6.43e-52	687.36	719.191	621.486	198.096	172.854	146.343
ENSMUSG00000036334	IGSF10	141.414	-1.04502	0.181684	-5.75187	8.83e-09	9.67e-08	179.02	215.368	177.2	101.784	84.8167	90.2965
ENSMUSG00000036298	SLC2A13	122.756	-1.69938	0.201616	-8.4288	3.49e-17	8.56e-16	192.423	196.852	173.776	61.2894	65.4914	46.7051
ENSMUSG00000036192	RORB	31.701	-1.01409	0.375384	-2.70148	0.00690323	0.0238562	48.8236	47.7512	30.8175	15.3224	23.6199	23.8715
ENSMUSG00000036172	CD200R3	20.8263	-1.47984	0.466389	-3.17297	0.00150889	0.00630522	32.5491	32.159	27.3933	7.66118	8.58904	16.6063
ENSMUSG00000036098	MYRF	66.2638	-3.26528	0.341041	-9.57445	1.02e-21	3.44e-20	128.282	132.534	99.3007	18.6057	5.36815	13.4926
ENSMUSG00000036067	SLC2A6	599.144	-1.31441	0.113161	-11.6154	3.44e-31	2.1e-29	986.046	777.662	800.398	328.336	367.181	335.239
ENSMUSG00000036045	GM12221	6.70051	-5.09483	1.36032	-3.7453	0.000180175	0.000949842	10.5306	9.74514	18.8329	1.09445	0	0
ENSMUSG00000035929	H2-Q4	43.7934	-1.20804	0.335727	-3.59828	0.000320326	0.00157877	67.0128	54.5728	61.6349	40.4948	19.3253	19.7199
ENSMUSG00000035923	MYF6	74.2582	-4.84864	0.440995	-10.9948	4.05e-28	1.99e-26	163.703	140.33	126.694	2.18891	5.36815	7.26524
ENSMUSG00000035852	MISP	5.95584	-2.50609	0.963866	-2.60004	0.00932142	0.03085	14.3599	4.87257	11.1285	2.18891	2.14726	1.03789
ENSMUSG00000035681	KCNC2	130.732	-1.04228	0.193438	-5.38817	7.12e-08	6.93e-07	151.258	190.03	186.617	97.4064	70.8596	88.2207
ENSMUSG00000035561	ALDH1B1	9.37161	-6.57259	1.31568	-4.99559	5.87e-07	4.94e-06	25.8478	17.5413	12.8406	0	0	0
ENSMUSG00000035493	TGFBI	4.50345	-3.54436	1.29296	-2.74127	0.0061202	0.0215158	6.70128	8.77063	9.41645	1.09445	0	1.03789
ENSMUSG00000035459	STAB2	39.4792	-2.01465	0.353386	-5.701	1.19e-08	1.29e-07	68.9275	58.4708	62.491	18.6057	10.7363	17.6441
ENSMUSG00000035385	CCL2	51.2473	-1.02388	0.288112	-3.55375	0.000379785	0.00184124	63.1835	70.165	72.7635	27.3613	40.7979	33.2125
ENSMUSG00000035373	CCL7	207.678	-1.27505	0.184357	-6.91624	4.64e-12	7.19e-11	231.673	290.405	359.537	95.2175	137.425	131.812
ENSMUSG00000035105	EGLN3	2891.78	-1.30631	0.193922	-6.73625	1.63e-11	2.38e-10	5220.3	3672.94	3461.83	1655.91	1644.8	1694.88
ENSMUSG00000035095	FAM167A	407.579	-2.68083	0.136747	-19.6043	1.42e-85	5.84e-83	781.178	698.727	636.038	105.068	101.995	122.471
ENSMUSG00000034872	GIPC3	11.1644	-2.57555	0.759694	-3.39025	0.000698299	0.00316975	32.5491	6.8216	17.9769	4.37782	2.14726	3.11367
ENSMUSG00000034825	NRIP3	19.6418	-2.36448	0.520051	-4.54663	5.45e-06	3.92e-05	38.2931	25.3374	35.0977	4.37782	6.44178	8.30313
ENSMUSG00000034813	GRIP1	10.3375	-3.09804	0.888684	-3.4861	0.000490117	0.00232263	23.9332	27.2864	4.2802	4.37782	2.14726	0
ENSMUSG00000034810	SCN7A	113.232	-2.30162	0.233432	-9.8599	6.21e-23	2.27e-21	159.874	209.521	195.177	51.4393	33.2825	30.0988
ENSMUSG00000034706	DNAIC2	18.7688	-2.00561	0.525153	-3.81909	0.000133944	0.000728399	39.2504	32.159	18.8329	7.66118	5.36815	9.34102
ENSMUSG00000034685	FAM171A2	2340.3	-1.25748	0.0986325	-12.7492	3.15e-37	2.76e-35	3890.57	3017.1	2993.58	1394.33	1245.41	1500.79
ENSMUSG00000034664	ITGA2B	69.5945	-1.19349	0.244923	-4.87293	1.1e-06	8.82e-06	95.7326	95.5024	99.3007	40.4948	42.9452	43.5914
ENSMUSG00000034613	PPM1H	9.88329	-3.3356	0.838796	-3.97665	6.99e-05	0.000406597	17.2319	20.4648	16.2648	2.18891	1.07363	2.07578
ENSMUSG00000034570	INPP5J	82.831	-1.55234	0.244541	-6.34797	2.18e-10	2.87e-09	142.642	114.018	113.853	52.5338	38.6507	35.2883
ENSMUSG00000034532	FBXO16	11.422	-2.61588	0.698438	-3.74533	0.000180156	0.000949842	22.0185	14.6177	22.2571	4.37782	2.14726	3.11367
ENSMUSG00000034528	HSD17B13	125.338	-5.25356	0.381316	-13.7775	3.48e-43	3.89e-41	246.033	208.546	278.213	6.56672	6.44178	6.22734
ENSMUSG00000034422	PARP14	57.9913	-1.24009	0.277605	-4.46712	7.93e-06	5.54e-05	89.0314	82.8337	72.7635	26.2669	38.6507	38.402
ENSMUSG00000034387	SSU2	25.0882	-2.51219	0.463738	-5.41727	6.05e-08	5.96e-07	46.909	40.9296	40.2339	6.56672	9.66267	6.22734
ENSMUSG00000034382	AI661453	6.19137	-5.97682	1.37237	-4.3551	1.33e-05	8.93e-05	16.2745	9.74514	11.1285	0	0	0
ENSMUSG00000034353	RAMP1	12.9478	-2.05169	0.654185	-3.13626	0.00171117	0.00704957	22.9758	22.4138	17.1208	7.66118	7.51541	0
ENSMUSG00000034330	PLCG2	138.375	-3.92085	0.279552	-14.0255	1.09e-44	1.29e-42	320.704	238.756	219.146	26.2669	13.9572	11.4168
ENSMUSG00000034308	SDR42E1	6.29474	-3.42625	1.0947	-3.12984	0.001749	0.00718088	11.4879	13.6432	9.41645	0	3.22089	0
ENSMUSG00000034275	IGSF9B	10.7723	-1.5889	0.64648	-2.45776	0.0139805	0.0436392	17.2319	17.5413	13.6967	8.75563	4.29452	3.11367
ENSMUSG00000034226	RHOV	6.63672	-2.68476	0.915668	-2.93203	0.00336755	0.0128253	10.5306	13.6432	10.2725	2.18891	2.14726	1.03789
ENSMUSG00000034205	LOXL2	203.024	-2.88482	0.199824	-14.4368	3.04e-47	3.9e-45	384.845	409.296	279.069	42.6837	47.2397	55.0082
ENSMUSG00000034177	RNF43	2.47706	-4.65518	1.62953	-2.85676	0.0042799	0.0158432	7.65861	2.92354	4.2802	0	0	0
ENSMUSG00000034127	TSPAN8	353.328	-1.23566	0.140291	-8.80787	1.28e-18	3.46e-17	489.194	479.461	518.761	240.78	232.978	158.797
ENSMUSG00000034059	YPEL4	153.727	-1.01678	0.181919	-5.58919	2.28e-08	2.39e-07	193.38	190.03	233.699	85.3674	120.247	99.6375
ENSMUSG00000033965	SLC16A2	367.259	-1.70738	0.149191	-11.4442	2.51e-30	1.44e-28	538.017	639.281	509.344	215.607	165.339	135.964
ENSMUSG00000033770	CLCNKA	17.796	-5.6124	1.10189	-5.09341	3.52e-07	3.07e-06	43.0797	27.2864	34.2416	1.09445	1.07363	0
ENSMUSG00000033730	EGR3	412.094	-1.35093	0.113014	-11.9536	6.22e-33	4.2e-31	615.561	584.708	576.116	236.402	217.947	241.829
ENSMUSG00000033633	CLEC18A	20.4304	-3.73389	0.641427	-5.82122	5.84e-09	6.54e-08	45.9517	31.1844	36.8098	4.37782	3.22089	1.03789
ENSMUSG00000033585	NDN	25.6337	-1.98232	0.438641	-4.51924	6.21e-06	4.41e-05	33.5064	50.6747	38.5218	13.1334	9.66267	8.30313
ENSMUSG00000033510	OTUD7A	169.114	-2.23917	0.181512	-12.3362	5.78e-35	4.36e-33	309.216	260.195	267.941	60.195	57.976	59.1598
ENSMUSG00000033508	ASPRV1	92.2722	-5.99526	0.547554	-10.9492	6.71e-28	3.22e-26	211.569	152.024	181.481	2.18891	4.29452	2.07578
ENSMUSG00000033307	MIF	4165.98	-1.06611	0.0769493	-13.8546	1.19e-43	1.37e-41	6356.65	5261.4	5298.89	2723	2600.33	2755.6
ENSMUSG00000033227	WNT6	31.6697	-1.04978	0.358224	-2.9305	0.00338419	0.0128751	42.1224	38.006	47.9383	20.7946	20.399	20.7578
ENSMUSG00000033213	AA467197	13.7489	-1.61531	0.57107	-2.82857	0.0046756	0.0170603	26.8051	16.5667	18.8329	5.47227	8.58904	6.22734
ENSMUSG00000033082	CLEC1A	50.3535	-2.64189	0.342579	-7.71177	1.24e-14	2.46e-13	74.6715	105.248	80.4678	15.3224	13.9572	12.4547
ENSMUSG00000032942	UCP3	47.9258	-2.73791	0.354849	-7.71571	1.2e-14	2.39e-13	85.202	95.5024	69.3393	15.3224	11.8099	10.3789
ENSMUSG00000032827	PPP1R9A	4.35558	-3.48414	1.31774	-2.64402	0.00819276	0.0276628	3.82931	10.7197	9.41645	1.09445	1.07363	0
ENSMUSG00000032796	LAMA1	37.7349	-1.65253	0.361313	-4.57369	4.79e-06	3.48e-05	48.8236	59.4454	63.347	20.7946	23.6199	10.3789
ENSMUSG00000032726	BMP8A	19.857	-1.31323	0.470154	-2.79318	0.00521921	0.0187825	31.5918	31.1844	22.2571	7.66118	15.0308	11.4168
ENSMUSG00000032715	TRIB3	137.303	-1.41656	0.202925	-6.98072	2.94e-12	4.63e-11	244.118	198.801	156.655	71.1395	78.375	74.7281
ENSMUSG00000032702	KANK1	246.044	-1.00646	0.164376	-6.12293	9.19e-10	1.13e-08	413.565	300.15	272.221	170.735	153.529	166.063
ENSMUSG00000032609	KLHDC8B	174.499	-1.06307	0.167977	-6.32866	2.47e-10	3.24e-09	205.825	265.068	237.123	123.673	107.363	107.941
ENSMUSG00000032561	ACPP	260.5	-2.40795	0.148956	-16.1655	8.83e-59	1.74e-56	424.096	450.225	440.861	82.084	83.7431	81.9934
ENSMUSG00000032556	BFSP2	20.7025	-1.57824	0.487014	-3.24065	0.00119257	0.00510816	38.2931	27.2864	27.3933	13.1334	13.9572	4.15156
ENSMUSG00000032549	RAB6B	64.5537	-1.37305	0.260178	-5.27737	1.31e-07	1.22e-06	90.946	92.5788	95.8766	40.4948	30.0616	37.3641
ENSMUSG00000032532	CCK	129.844	-4.81914	0.335859	-14.3487	1.09e-46	1.36e-44	273.795	213.419	265.373	5.47227	7.51541	13.4926
ENSMUSG00000032502	STAC	13.8371	-3.58256	0.745023	-4.80865	1.52e-06	1.19e-05	24.8905	24.3628	27.3933	2.18891	1.07363	3.11367
ENSMUSG00000032492	PTH1R	75.3939	-1.36676	0.25504	-5.359	8.37e-08	8.03e-07	130.196	103.298	92.4524	51.4393	38.6507	36.3262
ENSMUSG00000032487	PTGS2	268.75	-1.50211	0.148105	-10.1422	3.59e-24	1.43e-22	456.645	388.831	346.697	131.334	138.498	150.494
ENSMUSG00000032456	NMNAT3	32.3881	-1.36584	0.373272	-3.6591	0.000253105	0.00128419	49.781	38.006	52.2185	18.6057	12.8836	22.8336
ENSMUSG00000032420	NT5E	702.009	-1.50225	0.119133	-12.6099	1.86e-36	1.56e-34	1197.62	1047.6	868.026	397.287	371.476	330.049
ENSMUSG00000032373	CAR12	175.826	-5.83305	0.381527	-15.2887	9.1e-53	1.47e-50	392.504	341.08	303.038	9.85008	5.36815	3.11367
ENSMUSG00000032359	CTSH	190.66	-1.19185	0.160283	-7.43593	1.04e-13	1.89e-12	283.369	280.66	231.987	111.634	114.878	121.433
ENSMUSG00000032358	FAM83B	16.9647	-3.08905	0.631206	-4.89389	9.89e-07	8.02e-06	31.5918	38.9806	20.545	2.18891	5.36815	3.11367
ENSMUSG00000032332	COL12A1	14676.7	-1.04142	0.0771546	-13.4978	1.61e-41	1.72e-39	20533.7	20915	17817.6	10571.3	8771.55	9451.03
ENSMUSG00000032323	CYP11A1	19.5119	-6.65791	1.2405	-5.3671	8e-08	7.7e-07	40.2077	38.9806	36.8098	0	1.07363	0
ENSMUSG00000032289	THSD4	113.002	-2.91834	0.240443	-12.1374	6.69e-34	4.79e-32	211.569	205.622	181.481	31.7392	26.8407	20.7578
ENSMUSG00000032281	ACSBG1	66.3129	-2.97756	0.30972	-9.6137	7e-22	2.39e-20	125.41	105.248	122.414	13.1334	16.1044	15.5684
ENSMUSG00000032246	CALML4	61.8012	-1.51858	0.278637	-5.45002	5.04e-08	5.02e-07	79.4581	85.7572	109.573	26.2669	37.577	32.1746
ENSMUSG00000032243	ITGA11	369.843	-1.57586	0.16713	-9.42896	4.14e-21	1.32e-19	637.579	614.918	409.188	224.363	182.517	150.494
ENSMUSG00000032224	FAM81A	80.1327	-3.7588	0.327521	-11.4765	1.73e-30	1e-28	163.703	140.33	143.815	8.75563	9.66267	14.5305
ENSMUSG00000032186	TMOD2	6.16037	-2.93209	0.990318	-2.96075	0.00306886	0.0117995	13.4026	10.7197	8.56041	1.09445	2.14726	1.03789
ENSMUSG00000032068	PLET1	105.433	-1.53113	0.219993	-6.95988	3.41e-12	5.34e-11	188.593	146.177	135.254	55.8171	57.976	48.7809
ENSMUSG00000032053	POU2AF1	25.8869	-1.15569	0.402925	-2.86825	0.00412743	0.0153567	43.0797	35.0825	29.1054	16.4168	15.0308	16.6063
ENSMUSG00000032036	KIRREL3	117.836	-1.24594	0.203779	-6.11415	9.71e-10	1.19e-08	169.447	184.183	143.815	65.6672	82.6695	61.2356
ENSMUSG00000032024	CLMP	362.462	-1.23992	0.122458	-10.1253	4.27e-24	1.7e-22	471.962	535.983	519.617	234.213	215.8	197.199
ENSMUSG00000032014	OAF	516.113	-1.05149	0.109135	-9.63476	5.7e-22	1.96e-20	665.342	683.134	740.475	321.769	309.205	376.754
ENSMUSG00000032006	PDGFD	261.859	-1.79877	0.146967	-12.2392	1.92e-34	1.42e-32	398.248	393.704	428.02	123.673	130.983	96.5238
ENSMUSG00000031952	CHST5	5.67384	-3.89768	1.25464	-3.10661	0.00189247	0.00768106	15.3172	9.74514	6.84833	1.09445	0	1.03789
ENSMUSG00000031872	BEAN1	87.1299	-1.04245	0.224107	-4.65156	3.29e-06	2.45e-05	133.068	103.298	115.566	58.0061	53.6815	59.1598
ENSMUSG00000031845	BCO1	4.48143	-4.49103	1.43205	-3.13608	0.00171224	0.00705239	10.5306	5.84708	9.41645	1.09445	0	0
ENSMUSG00000031844	HSD17B2	4.96948	-3.04165	1.18238	-2.57249	0.010097	0.0330383	3.82931	10.7197	11.9846	3.28336	0	0
ENSMUSG00000031842	PDE4C	18.0516	-1.52558	0.515944	-2.95687	0.00310778	0.0119339	26.8051	24.3628	29.1054	12.039	12.8836	3.11367
ENSMUSG00000031789	CNGB1	24.4787	-1.08961	0.425629	-2.55999	0.0104676	0.0341214	44.037	31.1844	24.8252	12.039	16.1044	18.682
ENSMUSG00000031772	CNTNAP4	8.29842	-2.07758	0.772801	-2.68838	0.0071799	0.0246944	12.4452	10.7197	17.1208	1.09445	3.22089	5.18945
ENSMUSG00000031750	IL34	117.41	-1.06774	0.199941	-5.34029	9.28e-08	8.83e-07	177.105	134.483	165.216	83.1785	68.7123	75.766
ENSMUSG00000031673	CDH11	2389.37	-1.22983	0.0658033	-18.6895	6.03e-78	2.1e-75	3267.35	3472.19	3311.17	1465.47	1437.59	1382.47
ENSMUSG00000031621	ISX	88.1085	-3.43206	0.304495	-11.2713	1.82e-29	9.74e-28	188.593	162.744	132.686	13.1334	10.7363	20.7578
ENSMUSG00000031616	EDNRA	224.101	-1.3714	0.155267	-8.83256	1.02e-18	2.8e-17	278.582	362.519	328.72	117.107	133.13	124.547
ENSMUSG00000031613	HPGD	23.1435	-1.73539	0.442379	-3.92287	8.75e-05	0.000497782	36.3784	37.0315	33.3856	13.1334	7.51541	11.4168
ENSMUSG00000031586	RBPMS	124.815	-2.55167	0.223304	-11.4269	3.07e-30	1.74e-28	218.27	242.654	178.913	36.117	39.7243	33.2125
ENSMUSG00000031576	KCNU1	7.28586	-2.84202	0.89984	-3.15837	0.00158657	0.00658431	15.3172	13.6432	9.41645	2.18891	1.07363	2.07578
ENSMUSG00000031557	PLEKHA2	745.172	-1.0085	0.100411	-10.0437	9.8e-24	3.8e-22	1104.75	966.718	915.108	526.432	500.311	457.71
ENSMUSG00000031548	SFRP1	40.6888	-5.21482	0.655552	-7.95486	1.79e-15	3.81e-14	85.202	86.7317	65.9152	1.09445	0	5.18945
ENSMUSG00000031530	DUSP4	358.681	-1.40178	0.12153	-11.5344	8.85e-31	5.23e-29	548.548	530.136	482.807	200.285	188.959	201.351
ENSMUSG00000031520	VEGFC	113.369	-1.775	0.205888	-8.62118	6.63e-18	1.71e-16	176.148	185.158	165.216	45.9671	55.8287	51.8945
ENSMUSG00000031443	F7	86.0085	-1.81275	0.242631	-7.47122	7.95e-14	1.47e-12	115.836	131.559	154.087	43.7782	37.577	33.2125
ENSMUSG00000031342	GPM6B	486.311	-1.35928	0.134684	-10.0924	5.97e-24	2.35e-22	588.756	656.822	853.473	279.086	250.156	289.572
ENSMUSG00000031304	IL2RG	8.86595	-3.52476	0.926738	-3.8034	0.000142722	0.000771682	16.2745	15.5922	17.1208	1.09445	0	3.11367
ENSMUSG00000031298	ADGRG2	84.9984	-1.1835	0.225352	-5.25177	1.51e-07	1.39e-06	106.263	122.789	124.982	50.3449	54.7551	50.8566
ENSMUSG00000031289	IL13RA2	79.3082	-1.36177	0.25102	-5.42496	5.8e-08	5.74e-07	99.5619	118.891	124.126	31.7392	56.9024	44.6293
ENSMUSG00000031179	3830417A13RIK	107.746	-1.11303	0.205778	-5.4089	6.34e-08	6.23e-07	148.386	139.355	154.087	77.7062	71.9332	55.0082
ENSMUSG00000031165	WAS	4.82529	-3.00217	1.13912	-2.63552	0.00840076	0.0282387	8.61594	6.8216	10.2725	1.09445	2.14726	0
ENSMUSG00000031137	FGF13	97.6633	-1.48748	0.216545	-6.86914	6.46e-12	9.82e-11	153.172	145.203	133.542	58.0061	48.3133	47.743
ENSMUSG00000031098	SYT8	50.1076	-1.94522	0.322022	-6.04065	1.53e-09	1.83e-08	87.1167	77.9611	73.6195	26.2669	11.8099	23.8715
ENSMUSG00000031070	MRGPRF	569.614	-1.04069	0.121724	-8.54961	1.24e-17	3.12e-16	892.228	761.095	647.167	369.925	342.488	404.777
ENSMUSG00000031023	AKIP1	30.8867	-1.68895	0.38426	-4.39534	1.11e-05	7.52e-05	54.5676	45.8022	41.09	14.2279	17.1781	12.4547
ENSMUSG00000030946	LHPP	17.9657	-1.6021	0.505822	-3.16731	0.00153856	0.00640699	31.5918	27.2864	22.2571	5.47227	12.8836	8.30313
ENSMUSG00000030921	TRIM30A	2.96968	-3.86477	1.53659	-2.51517	0.0118976	0.0381035	4.78663	6.8216	5.13625	0	1.07363	0
ENSMUSG00000030905	CRYM	53.9597	-4.5988	0.489395	-9.3969	5.62e-21	1.77e-19	128.282	101.349	81.3239	3.28336	5.36815	4.15156
ENSMUSG00000030830	ITGAL	3.73692	-5.24675	1.48115	-3.54235	0.000396574	0.00191239	7.65861	8.77063	5.99229	0	0	0
ENSMUSG00000030768	DISP1	503.571	-1.05164	0.102478	-10.2621	1.04e-24	4.27e-23	684.488	680.211	673.704	325.053	310.279	347.693
ENSMUSG00000030739	MYH14	114.214	-3.19719	0.272993	-11.7116	1.11e-31	6.96e-30	256.563	205.622	155.799	27.3613	15.0308	24.9094
ENSMUSG00000030587	2200002D01RIK	434.113	-1.24849	0.128542	-9.71274	2.66e-22	9.39e-21	701.72	527.212	604.365	227.646	276.996	266.738
ENSMUSG00000030560	CTSC	93.3212	-1.87576	0.230262	-8.1462	3.76e-16	8.47e-15	151.258	149.101	139.535	47.0615	40.7979	32.1746
ENSMUSG00000030559	RAB38	102.021	-2.3133	0.233344	-9.91372	3.63e-23	1.35e-21	155.087	184.183	170.352	28.4558	41.8716	32.1746
ENSMUSG00000030494	RHPN2	37.6565	-1.37118	0.369363	-3.71228	0.000205399	0.00106331	74.6715	43.8531	44.5141	14.2279	27.9144	20.7578
ENSMUSG00000030468	SIGLECG	19.2746	-3.64527	0.644878	-5.65265	1.58e-08	1.69e-07	40.2077	36.057	30.8175	4.37782	1.07363	3.11367
ENSMUSG00000030406	GIPR	4.32068	-3.4856	1.30772	-2.66539	0.00768982	0.0262338	5.74396	7.79611	10.2725	0	1.07363	1.03789
ENSMUSG00000030361	KLRB1A	16.0618	-1.29741	0.520766	-2.49135	0.0127259	0.0402696	20.1039	24.3628	23.9691	14.2279	6.44178	7.26524
ENSMUSG00000030317	TIMP4	22.9828	-1.09831	0.427024	-2.57201	0.0101111	0.0330727	28.7198	37.0315	28.2494	14.2279	18.2517	11.4168
ENSMUSG00000030283	ST8SIA1	2.96968	-3.86477	1.53659	-2.51517	0.0118976	0.0381035	4.78663	6.8216	5.13625	0	1.07363	0
ENSMUSG00000030246	LDHB	168.159	-2.3401	0.191117	-12.2443	1.8e-34	1.34e-32	314.003	266.042	262.805	51.4393	46.1661	68.5008
ENSMUSG00000030222	RERG	224.717	-1.04086	0.147727	-7.04581	1.84e-12	2.97e-11	281.454	302.099	323.583	135.712	165.339	140.115
ENSMUSG00000030205	GPRC5D	43.8807	-1.75881	0.342069	-5.14169	2.72e-07	2.41e-06	66.0555	63.3434	73.6195	26.2669	23.6199	10.3789
ENSMUSG00000030187	KLRA2	2.30922	-4.55531	1.64858	-2.76317	0.00572429	0.0203293	2.87198	5.84708	5.13625	0	0	0
ENSMUSG00000030162	OLR1	7.64547	-2.62871	0.85632	-3.06978	0.00214218	0.00857345	15.3172	8.77063	15.4087	2.18891	1.07363	3.11367
ENSMUSG00000030134	RASGEF1A	4.5131	-2.91038	1.19287	-2.43982	0.0146945	0.0455144	12.4452	2.92354	8.56041	0	1.07363	2.07578
ENSMUSG00000030098	GRIP2	64.2348	-1.55119	0.2696	-5.75366	8.73e-09	9.58e-08	99.5619	87.7063	100.157	31.7392	25.7671	40.4777
ENSMUSG00000030088	ALDH1L1	49.2081	-1.31889	0.329721	-4.00001	6.33e-05	0.000371091	94.7753	60.4199	55.6427	35.0225	18.2517	31.1367
ENSMUSG00000030064	FRMD4B	132.532	-1.88181	0.199221	-9.44582	3.53e-21	1.14e-19	231.673	198.801	195.177	56.9116	47.2397	65.3871
ENSMUSG00000030000	ADD2	58.9093	-4.11692	0.412329	-9.98455	1.78e-23	6.73e-22	109.135	125.712	99.3007	6.56672	8.58904	4.15156
ENSMUSG00000029861	FAM131B	216.099	-1.36002	0.15504	-8.77211	1.75e-18	4.69e-17	320.704	327.437	285.062	112.729	140.645	110.016
ENSMUSG00000029859	EPHA1	188.122	-1.67881	0.175297	-9.57691	1e-21	3.37e-20	335.064	276.762	248.252	97.4064	93.4058	77.8418
ENSMUSG00000029838	PTN	9.20295	-3.57567	0.936254	-3.81912	0.000133927	0.000728399	13.4026	12.6687	24.8252	3.28336	0	1.03789
ENSMUSG00000029810	TMEM176B	46.6172	-1.51499	0.314548	-4.81638	1.46e-06	1.15e-05	66.0555	77.9611	63.347	17.5113	25.7671	29.0609
ENSMUSG00000029765	PLXNA4	16.6726	-2.90111	0.610228	-4.75414	1.99e-06	1.53e-05	29.6771	30.2099	28.2494	6.56672	4.29452	1.03789
ENSMUSG00000029661	COL1A2	20651	-1.2169	0.0627866	-19.3815	1.11e-83	4.17e-81	29603.4	29916.6	27115.1	13253.8	11882.9	12134
ENSMUSG00000029660	TEX26	19.8272	-1.44802	0.4735	-3.05812	0.00222733	0.00888476	24.8905	25.3374	36.8098	7.66118	11.8099	12.4547
ENSMUSG00000029648	FLT1	10.943	-2.52932	0.734813	-3.44213	0.000577163	0.00268108	24.8905	15.5922	15.4087	5.47227	4.29452	0
ENSMUSG00000029530	CCR9	20.1975	-1.74674	0.488122	-3.5785	0.000345572	0.00169306	27.7625	39.9551	25.6812	12.039	5.36815	10.3789
ENSMUSG00000029337	FGF5	27.5207	-2.1754	0.430713	-5.0507	4.4e-07	3.79e-06	53.6103	44.8276	36.8098	10.9445	7.51541	11.4168
ENSMUSG00000029223	UCHL1	37.8993	-1.21181	0.372909	-3.2496	0.00115566	0.00497386	75.6288	43.8531	39.3779	20.7946	31.1353	16.6063
ENSMUSG00000029154	CWH43	3.0675	-4.96606	1.54608	-3.21203	0.00131799	0.00560059	7.65861	3.89806	6.84833	0	0	0
ENSMUSG00000029153	OCIAD2	123.269	-1.07512	0.204116	-5.26723	1.38e-07	1.28e-06	142.642	177.362	181.481	65.6672	98.7739	73.6902
ENSMUSG00000029134	PLB1	13.2874	-1.36171	0.56721	-2.40072	0.0163629	0.0499217	20.1039	18.5158	18.8329	4.37782	7.51541	10.3789
ENSMUSG00000029054	GABRD	9.85772	-2.36195	0.720342	-3.27893	0.00104201	0.0045289	19.1465	17.5413	12.8406	3.28336	3.22089	3.11367
ENSMUSG00000029019	NPPB	6.85003	-2.73701	0.941225	-2.90792	0.00363842	0.0137298	10.5306	9.74514	15.4087	4.37782	0	1.03789
ENSMUSG00000028972	CAR6	26.7364	-4.58596	0.681098	-6.73319	1.66e-11	2.42e-10	59.3542	53.5983	41.09	2.18891	1.07363	3.11367
ENSMUSG00000028864	HGF	384.063	-1.09892	0.125699	-8.74247	2.28e-18	6.03e-17	474.834	541.83	553.858	281.275	220.094	232.488
ENSMUSG00000028782	ADGRB2	6.12352	-2.92902	0.987371	-2.96649	0.00301222	0.0116113	10.5306	11.6942	10.2725	1.09445	1.07363	2.07578
ENSMUSG00000028681	PTCH2	20.5679	-1.51225	0.474874	-3.18453	0.00144987	0.00608389	41.165	26.3119	23.9691	7.66118	12.8836	11.4168
ENSMUSG00000028645	SLC2A1	1383.67	-1.29031	0.098865	-13.0512	6.25e-39	6.05e-37	2318.64	1813.57	1760.88	805.518	807.369	796.062
ENSMUSG00000028528	DNAJC6	8.46653	-1.72841	0.719055	-2.40372	0.0162292	0.0496059	14.3599	12.6687	11.9846	4.37782	4.29452	3.11367
ENSMUSG00000028527	AK4	263.329	-1.9906	0.154962	-12.8457	9.09e-38	8.18e-36	476.749	398.576	386.931	123.673	92.3321	101.713
ENSMUSG00000028497	HACD4	375.432	-1.37452	0.130078	-10.5669	4.24e-26	1.85e-24	486.322	628.562	511.056	206.852	201.842	217.957
ENSMUSG00000028480	GLIPR2	559.421	-1.35099	0.105984	-12.7472	3.23e-37	2.81e-35	771.605	868.292	771.293	343.659	302.764	298.913
ENSMUSG00000028463	CAR9	560.394	-4.53461	0.284654	-15.9303	3.91e-57	7.44e-55	1395.78	991.081	836.352	54.7227	41.8716	42.5535
ENSMUSG00000028445	ENHO	573.226	-1.02083	0.119843	-8.51806	1.62e-17	4.04e-16	793.624	709.446	801.254	308.636	381.139	445.255
ENSMUSG00000028415	SPINK4	11.4637	-2.11383	0.66898	-3.15978	0.00157887	0.00655674	16.2745	22.4138	17.1208	6.56672	5.36815	1.03789
ENSMUSG00000028389	ZFP37	80.2659	-1.79382	0.25131	-7.13787	9.48e-13	1.59e-11	110.093	118.891	144.671	41.5892	28.988	37.3641
ENSMUSG00000028378	PTGR1	487.804	-1.24799	0.105679	-11.8093	3.5e-32	2.26e-30	668.214	685.083	706.234	274.708	310.279	282.306
ENSMUSG00000028370	PAPPA	51.9388	-3.68635	0.400573	-9.20269	3.49e-20	1.05e-18	105.306	104.273	79.6118	7.66118	7.51541	7.26524
ENSMUSG00000028369	SVEP1	316.68	-1.11992	0.128433	-8.71982	2.79e-18	7.29e-17	418.352	463.869	419.46	194.813	182.517	221.071
ENSMUSG00000028364	TNC	1835.89	-2.03215	0.220667	-9.20914	3.29e-20	9.93e-19	3078.76	3225.64	2546.72	918.247	638.81	607.166
ENSMUSG00000028351	BRINP1	12.037	-4.42229	0.968779	-4.56481	5e-06	3.62e-05	23.9332	25.3374	19.6889	2.18891	1.07363	0
ENSMUSG00000028289	EPHA7	93.0477	-4.14172	0.330015	-12.5501	3.97e-36	3.25e-34	161.788	191.005	175.488	12.039	9.66267	8.30313
ENSMUSG00000028268	GBP3	8.99737	-2.20719	0.773269	-2.85437	0.00431226	0.0159435	16.2745	20.4648	7.70437	1.09445	4.29452	4.15156
ENSMUSG00000028255	CLCA1	40.9593	-1.28807	0.331341	-3.88744	0.000101308	0.000570323	44.9943	64.3179	65.0591	21.8891	21.4726	28.0231
ENSMUSG00000028238	ATP6V0D2	389.684	-1.81784	0.155522	-11.6887	1.46e-31	9.09e-30	468.133	635.383	717.362	200.285	167.486	149.456
ENSMUSG00000028226	MMP16	111.494	-1.14117	0.202177	-5.6444	1.66e-08	1.76e-07	142.642	168.591	148.951	76.6118	73.0068	59.1598
ENSMUSG00000028197	COL24A1	55.1504	-1.70373	0.311436	-5.47054	4.49e-08	4.51e-07	87.1167	93.5533	72.7635	21.8891	17.1781	38.402
ENSMUSG00000028194	DDAH1	471.347	-1.52972	0.116553	-13.1247	2.38e-39	2.38e-37	743.843	679.236	677.128	279.086	230.83	217.957
ENSMUSG00000028179	CTH	20.8771	-1.23214	0.452163	-2.725	0.0064301	0.0224353	31.5918	34.108	22.2571	12.039	10.7363	14.5305
ENSMUSG00000028125	ABCA4	31.8268	-1.12861	0.362901	-3.10996	0.00187111	0.00760974	51.6956	39.9551	39.3779	21.8891	20.399	17.6441
ENSMUSG00000028024	ENPEP	11.4994	-2.13452	0.675213	-3.16125	0.00157095	0.00652986	9.57326	24.3628	22.2571	3.28336	5.36815	4.15156
ENSMUSG00000028020	GLRB	595.502	-1.25246	0.109978	-11.3883	4.78e-30	2.67e-28	743.843	910.196	862.889	316.297	367.181	372.603
ENSMUSG00000028019	PDGFC	1294.55	-1.36652	0.0772598	-17.6873	5.25e-70	1.48e-67	1830.41	1955.85	1810.53	747.512	719.332	703.69
ENSMUSG00000027996	SFRP2	601.523	-1.60363	0.0986716	-16.2522	2.16e-59	4.49e-57	914.247	913.12	888.571	285.652	292.027	315.519
ENSMUSG00000027977	NDST3	46.0301	-2.77304	0.372484	-7.44474	9.71e-14	1.78e-12	69.8848	82.8337	88.1722	7.66118	19.3253	8.30313
ENSMUSG00000027966	COL11A1	62.5131	-4.38658	0.426334	-10.2891	7.89e-25	3.23e-23	123.495	125.712	108.717	4.37782	9.66267	3.11367
ENSMUSG00000027955	FAM198B	220.867	-1.50955	0.158914	-9.49916	2.12e-21	6.96e-20	315.918	371.29	293.622	113.823	128.836	101.713
ENSMUSG00000027887	SYPL2	69.9383	-2.15876	0.27347	-7.89394	2.93e-15	6.14e-14	128.282	104.273	110.429	21.8891	23.6199	31.1367
ENSMUSG00000027861	CASQ2	13393.1	-1.76641	0.0670116	-26.3598	3.97e-153	6.52e-150	22193.7	19375.3	20535.6	5684.59	6158.34	6411.05
ENSMUSG00000027859	NGF	17.4139	-3.93878	0.716672	-5.49593	3.89e-08	3.95e-07	30.6344	34.108	33.3856	1.09445	2.14726	3.11367
ENSMUSG00000027858	TSPAN2	6.57521	-3.03363	0.986621	-3.07477	0.00210664	0.0084443	14.3599	8.77063	11.9846	2.18891	2.14726	0
ENSMUSG00000027832	PTX3	32.4148	-2.2833	0.404908	-5.63907	1.71e-08	1.82e-07	64.1409	53.5983	43.6581	8.75563	13.9572	10.3789
ENSMUSG00000027827	KCNAB1	49.7219	-2.06256	0.318411	-6.47767	9.32e-11	1.27e-09	76.5861	90.6298	73.6195	14.2279	21.4726	21.7957
ENSMUSG00000027792	BCHE	7.33324	-2.05036	0.810657	-2.52926	0.0114303	0.0368482	8.61594	16.5667	10.2725	3.28336	2.14726	3.11367
ENSMUSG00000027750	POSTN	13297.8	-1.86858	0.195582	-9.55393	1.25e-21	4.16e-20	17836.9	24257.6	20539.8	6754.97	5666.62	4730.71
ENSMUSG00000027716	TRPC3	4.09455	-5.38551	1.47074	-3.66178	0.000250472	0.00127226	4.78663	7.79611	11.9846	0	0	0
ENSMUSG00000027661	SLC2A10	19.3251	-1.98888	0.528282	-3.7648	0.00016668	0.000887748	22.9758	31.1844	38.5218	2.18891	9.66267	11.4168
ENSMUSG00000027611	PROCR	14.5143	-2.84241	0.651121	-4.36541	1.27e-05	8.55e-05	24.8905	30.2099	21.401	3.28336	1.07363	6.22734
ENSMUSG00000027536	CHMP4C	128.853	-1.69911	0.206038	-8.24658	1.63e-16	3.79e-15	197.209	188.081	205.45	80.9896	52.6079	48.7809
ENSMUSG00000027508	PAG1	94.2839	-2.04438	0.242346	-8.4358	3.29e-17	8.08e-16	151.258	161.769	142.103	42.6837	44.0188	23.8715
ENSMUSG00000027500	STMN2	442.833	-2.84359	0.132953	-21.3879	1.73e-101	9.79e-99	848.191	749.401	734.483	101.784	124.541	98.5996
ENSMUSG00000027460	ANGPT4	607.995	-1.03985	0.106872	-9.72989	2.25e-22	7.96e-21	719.909	862.445	871.45	427.931	382.212	384.02
ENSMUSG00000027375	MAL	157.338	-4.55626	0.291729	-15.6181	5.48e-55	1e-52	364.741	279.686	261.092	13.1334	13.9572	11.4168
ENSMUSG00000027360	HDC	73.2277	-1.43877	0.251504	-5.72066	1.06e-08	1.15e-07	122.538	98.4259	100.157	33.9281	38.6507	45.6672
ENSMUSG00000027335	ADRA1D	39.792	-1.29401	0.34897	-3.70807	0.000208843	0.00107897	63.1835	52.6238	53.9306	12.039	27.9144	29.0609
ENSMUSG00000027261	HAO1	4.49448	-3.53866	1.31832	-2.68421	0.00727005	0.0249712	10.5306	4.87257	9.41645	0	2.14726	0
ENSMUSG00000027221	CHST1	129.908	-1.80112	0.216216	-8.33021	8.07e-17	1.93e-15	224.972	212.444	168.64	39.4003	65.4914	68.5008
ENSMUSG00000027200	SEMA6D	61.9939	-1.13426	0.273184	-4.15201	3.3e-05	0.000204471	67.9702	99.4004	88.1722	33.9281	46.1661	36.3262
ENSMUSG00000027074	SLC43A3	197.844	-1.15853	0.156132	-7.42022	1.17e-13	2.11e-12	245.076	283.584	291.054	126.957	112.731	127.661
ENSMUSG00000027068	DHRS9	11.9625	-3.10179	0.733929	-4.22628	2.38e-05	0.000150714	25.8478	20.4648	17.9769	2.18891	3.22089	2.07578
ENSMUSG00000027022	XIRP2	1382.07	-1.18403	0.0936374	-12.6449	1.19e-36	1.01e-34	1990.28	1987.03	1780.57	977.347	790.191	767.001
ENSMUSG00000027016	ZFP385B	16.9644	-1.50293	0.532305	-2.82344	0.00475117	0.0172977	27.7625	25.3374	22.2571	6.56672	4.29452	15.5684
ENSMUSG00000027009	ITGA4	93.447	-5.18648	0.433055	-11.9765	4.72e-33	3.21e-31	201.996	192.954	150.663	7.66118	4.29452	3.11367
ENSMUSG00000027004	FRZB	8.47647	-2.80259	0.837107	-3.34794	0.000814137	0.00363809	12.4452	17.5413	14.5527	1.09445	1.07363	4.15156
ENSMUSG00000026981	IL1RN	44.1262	-2.55698	0.360671	-7.0895	1.35e-12	2.21e-11	74.6715	63.3434	88.1722	16.4168	10.7363	11.4168
ENSMUSG00000026961	LRRC26	4.69218	-3.5954	1.29466	-2.7771	0.00548466	0.0195989	7.65861	9.74514	8.56041	2.18891	0	0
ENSMUSG00000026959	GRIN1	4.80223	-3.00825	1.14717	-2.62231	0.00873351	0.0292053	5.74396	8.77063	11.1285	1.09445	0	2.07578
ENSMUSG00000026904	SLC4A10	4.5146	-3.54745	1.2922	-2.74529	0.00604582	0.021275	9.57326	6.8216	8.56041	1.09445	0	1.03789
ENSMUSG00000026896	IFIH1	13.563	-2.5577	0.673333	-3.79856	0.00014554	0.000784986	20.1039	18.5158	30.8175	8.75563	2.14726	1.03789
ENSMUSG00000026875	TRAF1	8.40296	-3.42619	0.982178	-3.48836	0.000485996	0.00230552	11.4879	24.3628	10.2725	0	4.29452	0
ENSMUSG00000026837	COL5A1	14226.6	-1.21863	0.0747587	-16.3009	9.72e-60	2.07e-57	21127.2	20563.2	18014.5	9393.7	8205.75	8055.07
ENSMUSG00000026826	NR4A2	65.8388	-1.1276	0.267238	-4.21946	2.45e-05	0.000154968	89.9887	78.9356	101.869	40.4948	52.6079	31.1367
ENSMUSG00000026773	PFKFB3	351.102	-1.56014	0.138035	-11.3025	1.27e-29	6.91e-28	598.329	535.983	439.149	184.963	170.707	177.479
ENSMUSG00000026691	FMO3	9.8044	-2.00077	0.703583	-2.84369	0.00445947	0.0163906	9.57326	19.4903	17.9769	4.37782	4.29452	3.11367
ENSMUSG00000026683	NUF2	64.7053	-1.11439	0.263126	-4.23518	2.28e-05	0.000145578	71.7995	93.5533	100.157	41.5892	36.5034	44.6293
ENSMUSG00000026639	LAMB3	383.747	-1.78693	0.144606	-12.3572	4.45e-35	3.41e-33	722.781	558.396	504.208	183.868	157.824	175.404
ENSMUSG00000026638	IRF6	12.085	-1.9331	0.64371	-3.00306	0.00267283	0.0104432	23.9332	14.6177	18.8329	8.75563	4.29452	2.07578
ENSMUSG00000026628	ATF3	73.5487	-1.70895	0.258974	-6.59892	4.14e-11	5.88e-10	116.794	116.942	104.437	25.1724	34.3561	43.5914
ENSMUSG00000026594	RALGPS2	204.539	-1.13657	0.152332	-7.46112	8.58e-14	1.58e-12	298.686	278.711	266.229	138.996	114.878	129.736
ENSMUSG00000026579	F5	10.6477	-6.75976	1.29673	-5.21292	1.86e-07	1.68e-06	15.3172	26.3119	22.2571	0	0	0
ENSMUSG00000026574	DPT	177.224	-2.28872	0.203735	-11.2338	2.78e-29	1.47e-27	228.801	343.029	310.743	54.7227	76.2277	49.8188
ENSMUSG00000026548	SLAMF9	14.7553	-4.30257	0.850342	-5.05982	4.2e-07	3.62e-06	27.7625	28.2609	28.2494	0	3.22089	1.03789
ENSMUSG00000026544	DUSP23	12.4415	-2.1315	0.675282	-3.15646	0.00159699	0.00662442	34.4638	12.6687	13.6967	2.18891	6.44178	5.18945
ENSMUSG00000026535	IFI202B	1157.99	-1.38682	0.0914718	-15.1612	6.39e-52	9.97e-50	1562.36	1630.36	1832.78	595.383	704.301	622.734
ENSMUSG00000026532	SPTA1	28.5991	-2.58415	0.441136	-5.85794	4.69e-09	5.33e-08	45.9517	42.8786	58.2108	7.66118	8.58904	8.30313
ENSMUSG00000026525	OPN3	90.0718	-2.05895	0.25227	-8.16169	3.3e-16	7.48e-15	178.063	136.432	121.558	27.3613	37.577	39.4399
ENSMUSG00000026483	FAM129A	68.8367	-1.64021	0.258694	-6.34037	2.29e-10	3e-09	102.434	111.095	99.3007	27.3613	36.5034	36.3262
ENSMUSG00000026450	CHIT1	9.61231	-4.08324	1.00345	-4.0692	4.72e-05	0.000283733	22.0185	20.4648	11.9846	1.09445	1.07363	1.03789
ENSMUSG00000026424	GPR37L1	3.24107	-5.04384	1.54879	-3.25663	0.00112744	0.00486516	10.5306	2.92354	5.99229	0	0	0
ENSMUSG00000026421	CSRP1	2677.4	-1.03793	0.0641261	-16.1858	6.35e-59	1.28e-56	3612.95	3723.62	3466.97	1787.24	1709.22	1764.41
ENSMUSG00000026413	PKP1	789.286	-1.57042	0.109865	-14.2941	2.38e-46	2.97e-44	1343.13	1183.06	1016.98	425.743	368.255	398.55
ENSMUSG00000026399	CD55	697.611	-1.22481	0.099241	-12.3417	5.4e-35	4.11e-33	1071.25	893.629	966.47	433.404	403.685	417.232
ENSMUSG00000026288	INPP5D	14.5096	-2.26512	0.606021	-3.73768	0.000185724	0.000974173	31.5918	15.5922	24.8252	6.56672	5.36815	3.11367
ENSMUSG00000026271	GPR35	164.025	-3.7892	0.251265	-15.0805	2.18e-51	3.34e-49	355.168	324.513	237.979	24.078	26.8407	15.5684
ENSMUSG00000026259	NGEF	172.116	-1.09229	0.174207	-6.27004	3.61e-10	4.63e-09	273.795	216.342	213.154	103.973	99.8476	125.585
ENSMUSG00000026255	EFHD1	276.118	-1.72346	0.155131	-11.1097	1.13e-28	5.75e-27	486.322	400.525	385.218	123.673	107.363	153.608
ENSMUSG00000026196	BARD1	38.5371	-1.00279	0.329395	-3.04433	0.002332	0.00925336	43.0797	54.5728	56.4987	27.3613	27.9144	21.7957
ENSMUSG00000026188	TMEM169	50.7754	-1.45881	0.296228	-4.9246	8.45e-07	6.93e-06	67.9702	73.0885	82.1799	31.7392	26.8407	22.8336
ENSMUSG00000026167	WNT10A	653.074	-2.16766	0.131244	-16.5163	2.8e-61	6.34e-59	1288.56	965.743	951.061	206.852	272.702	233.525
ENSMUSG00000026141	COL19A1	2.75412	-4.81117	1.57949	-3.04603	0.00231887	0.00920328	3.82931	5.84708	6.84833	0	0	0
ENSMUSG00000026077	NPAS2	25.9659	-1.02985	0.392853	-2.62146	0.00875547	0.0292672	37.3357	32.159	35.0977	16.4168	16.1044	18.682
ENSMUSG00000026072	IL1R1	441.135	-1.35953	0.117723	-11.5486	7.5e-31	4.45e-29	626.091	641.23	636.894	288.936	221.168	232.488
ENSMUSG00000026069	IL1RL1	11.0525	-2.37736	0.687511	-3.45793	0.000544351	0.00254302	22.0185	15.5922	17.9769	3.28336	5.36815	2.07578
ENSMUSG00000026068	IL18RAP	24.9441	-2.67722	0.482749	-5.54578	2.93e-08	3.03e-07	43.0797	41.9041	44.5141	6.56672	3.22089	10.3789
ENSMUSG00000026062	SLC9A2	205.01	-1.8405	0.18285	-10.0656	7.84e-24	3.06e-22	370.485	303.074	288.486	78.8007	71.9332	117.282
ENSMUSG00000026012	CD28	187.683	-1.43773	0.171466	-8.38492	5.08e-17	1.23e-15	327.406	249.476	245.684	106.162	98.7739	98.5996
ENSMUSG00000025931	PAQR8	103.257	-2.21104	0.250858	-8.81391	1.21e-18	3.28e-17	223.057	146.177	140.391	38.3059	31.1353	40.4777
ENSMUSG00000025780	ITIH5	11.9104	-5.93441	1.28826	-4.60653	4.09e-06	3e-05	31.5918	23.3883	15.4087	0	1.07363	0
ENSMUSG00000025743	SDC3	527.569	-1.67517	0.131552	-12.7339	3.83e-37	3.32e-35	930.521	841.006	639.463	258.291	250.156	245.98
ENSMUSG00000025701	ALOX5	1301.5	-2.40909	0.114223	-21.0911	9.6e-99	4.83e-96	2658.5	2048.43	1865.31	389.626	412.274	434.876
ENSMUSG00000025610	MAP3K7CL	203.61	-1.22183	0.153286	-7.97093	1.57e-15	3.36e-14	314.003	275.787	265.373	123.673	123.467	119.357
ENSMUSG00000025608	PODXL	39.5189	-2.66645	0.419581	-6.35505	2.08e-10	2.74e-09	77.5434	59.4454	67.6272	20.7946	8.58904	3.11367
ENSMUSG00000025582	NPTX1	354.978	-1.29406	0.153621	-8.42371	3.65e-17	8.93e-16	636.622	471.665	404.907	203.568	219.02	194.086
ENSMUSG00000025504	EPS8L2	51.4372	-1.33974	0.296762	-4.51452	6.35e-06	4.5e-05	77.5434	77.9611	65.9152	21.8891	28.988	36.3262
ENSMUSG00000025492	IFITM3	1640.7	-1.3729	0.0835902	-16.4242	1.28e-60	2.87e-58	2294.71	2243.33	2563.84	827.407	966.267	948.632
ENSMUSG00000025491	IFITM1	16.2342	-2.86369	0.615049	-4.65604	3.22e-06	2.4e-05	30.6344	22.4138	32.5296	6.56672	2.14726	3.11367
ENSMUSG00000025401	MYO1A	9.0204	-1.86303	0.731306	-2.54754	0.0108487	0.0352052	10.5306	16.5667	15.4087	1.09445	4.29452	6.22734
ENSMUSG00000025375	AATK	7.0301	-1.97592	0.812868	-2.4308	0.0150655	0.0464964	13.4026	11.6942	8.56041	2.18891	3.22089	3.11367
ENSMUSG00000025333	GPR143	9.07069	-5.54063	1.30848	-4.23439	2.29e-05	0.000146044	16.2745	16.5667	20.545	0	0	1.03789
ENSMUSG00000025279	DNASE1L3	86.4514	-6.09561	0.580609	-10.4986	8.76e-26	3.76e-24	196.252	154.948	160.08	1.09445	3.22089	3.11367
ENSMUSG00000025277	ABHD6	228.927	-1.01125	0.142064	-7.1183	1.09e-12	1.82e-11	320.704	301.125	296.19	157.601	157.824	140.115
ENSMUSG00000025245	LZTFL1	1102.59	-1.06057	0.0964181	-10.9997	3.83e-28	1.89e-26	1293.35	1492.96	1684.69	707.017	718.258	719.258
ENSMUSG00000025216	LBX1	18.7373	-3.59221	0.664285	-5.40763	6.39e-08	6.26e-07	37.3357	38.9806	27.3933	6.56672	2.14726	0
ENSMUSG00000025197	CYP2C23	9.95637	-2.39007	0.731048	-3.26938	0.00107785	0.00466784	14.3599	20.4648	15.4087	1.09445	3.22089	5.18945
ENSMUSG00000025185	LOXL4	151.106	-1.23231	0.178357	-6.90921	4.87e-12	7.53e-11	224.972	227.062	184.049	97.4064	88.0376	85.107
ENSMUSG00000025026	ADD3	354.668	-1.08303	0.123438	-8.77384	1.73e-18	4.63e-17	483.45	466.792	495.648	204.663	219.02	258.435
ENSMUSG00000024972	LGALS12	17.7758	-2.07968	0.53557	-3.88313	0.000103122	0.000579235	24.8905	32.159	29.1054	10.9445	6.44178	3.11367
ENSMUSG00000024912	FOSL1	80.9528	-1.57677	0.254419	-6.19755	5.73e-10	7.23e-09	123.495	147.152	93.3085	43.7782	35.4298	42.5535
ENSMUSG00000024899	PAPSS2	13.1178	-1.42801	0.576701	-2.47617	0.01328	0.0417259	22.9758	15.5922	18.8329	4.37782	9.66267	7.26524
ENSMUSG00000024867	PIP5K1B	35.5635	-1.95477	0.369713	-5.28726	1.24e-07	1.16e-06	67.0128	48.7257	53.9306	12.039	16.1044	15.5684
ENSMUSG00000024866	ACY3	37.3225	-1.38138	0.36963	-3.73721	0.000186072	0.000975531	76.5861	38.9806	46.2262	25.1724	19.3253	17.6441
ENSMUSG00000024810	IL33	1075.18	-1.16757	0.0889847	-13.121	2.49e-39	2.48e-37	1329.73	1561.17	1572.55	677.467	665.65	644.53
ENSMUSG00000024798	HTR7	132.913	-1.42077	0.189826	-7.4846	7.18e-14	1.33e-12	171.361	195.877	213.154	78.8007	69.7859	68.5008
ENSMUSG00000024784	GPHA2	12.4876	-5.09685	1.1337	-4.49578	6.93e-06	4.89e-05	25.8478	20.4648	26.5373	0	0	2.07578
ENSMUSG00000024730	MS4A8A	84.3644	-1.67818	0.240022	-6.9918	2.71e-12	4.29e-11	118.708	117.916	148.951	41.5892	35.4298	43.5914
ENSMUSG00000024678	MS4A4D	352.61	-2.15743	0.135881	-15.8774	9.08e-57	1.71e-54	520.786	580.81	626.622	133.523	113.805	140.115
ENSMUSG00000024558	MAPK4	222.996	-1.24167	0.152089	-8.16408	3.24e-16	7.35e-15	357.083	299.176	284.206	137.901	128.836	130.774
ENSMUSG00000024529	LOX	13935.9	-1.29881	0.0873468	-14.8696	5.19e-50	7.71e-48	21620.3	20689.9	17140.5	8944.97	8008.2	7211.27
ENSMUSG00000024521	PMAIP1	857.789	-1.58882	0.0902757	-17.5996	2.48e-69	6.8e-67	1335.47	1258.1	1268.65	462.954	423.01	398.55
ENSMUSG00000024512	DYNAP	499.89	-1.77914	0.124703	-14.267	3.51e-46	4.33e-44	831.917	667.542	822.655	229.835	251.229	196.161
ENSMUSG00000024486	HBEGF	409.176	-1.39104	0.128351	-10.8378	2.28e-27	1.05e-25	687.36	574.963	515.337	233.119	220.094	224.184
ENSMUSG00000024420	ZFP521	38.927	-1.23748	0.339737	-3.64247	0.000270035	0.00135942	67.0128	43.8531	53.0745	25.1724	25.7671	18.682
ENSMUSG00000024388	MYO7B	29.4086	-1.6987	0.401513	-4.23073	2.33e-05	0.000148071	45.9517	49.7002	39.3779	12.039	9.66267	19.7199
ENSMUSG00000024379	TSLP	102.979	-1.62117	0.211484	-7.66568	1.78e-14	3.47e-13	150.3	148.126	167.784	50.3449	50.4606	50.8566
ENSMUSG00000024036	SLC37A1	9.34928	-2.27813	0.738413	-3.08518	0.00203432	0.00819617	15.3172	17.5413	13.6967	1.09445	4.29452	4.15156
ENSMUSG00000024011	PI16	106.837	-1.72587	0.214176	-8.05815	7.75e-16	1.7e-14	171.361	166.642	154.087	59.1005	48.3133	41.5156
ENSMUSG00000023959	CLIC5	510.268	-2.17083	0.133121	-16.3073	8.76e-60	1.91e-57	968.814	814.694	721.643	215.607	168.56	172.29
ENSMUSG00000023915	TNFRSF21	51.9255	-2.03888	0.312528	-6.52383	6.85e-11	9.5e-10	94.7753	84.7827	71.0514	18.6057	24.6935	17.6441
ENSMUSG00000023914	MEP1A	2.85482	-3.80253	1.56524	-2.42936	0.0151254	0.0466415	6.70128	6.8216	2.56812	0	0	1.03789
ENSMUSG00000023913	PLA2G7	22.3127	-2.07397	0.466336	-4.44738	8.69e-06	6.03e-05	39.2504	38.9806	29.9614	8.75563	9.66267	7.26524
ENSMUSG00000023885	THBS2	2601.7	-2.18648	0.082581	-26.4768	1.79e-154	3.24e-151	4755.04	4140.71	3903.55	893.074	928.69	989.11
ENSMUSG00000023827	AGPAT4	505.505	-1.1492	0.125246	-9.1755	4.49e-20	1.34e-18	822.343	662.669	606.077	304.258	293.101	344.58
ENSMUSG00000023393	SLC17A9	11.7685	-3.32568	0.790422	-4.20747	2.58e-05	0.000163073	13.4026	23.3883	27.3933	1.09445	4.29452	1.03789
ENSMUSG00000023367	TMEM176A	20.3908	-1.98618	0.485453	-4.0914	4.29e-05	0.000259881	36.3784	32.159	29.1054	9.85008	9.66267	5.18945
ENSMUSG00000023094	MSRB2	13.0982	-2.36095	0.629014	-3.75341	0.000174446	0.000923138	17.2319	26.3119	22.2571	4.37782	3.22089	5.18945
ENSMUSG00000023064	SNCG	13.0374	-1.96019	0.618259	-3.1705	0.00152175	0.00634724	29.6771	14.6177	17.9769	3.28336	6.44178	6.22734
ENSMUSG00000023011	FAIM2	10.8083	-2.03578	0.679769	-2.99482	0.0027461	0.0106926	16.2745	13.6432	22.2571	2.18891	3.22089	7.26524
ENSMUSG00000022883	ROBO1	223.655	-2.42802	0.173262	-14.0136	1.29e-44	1.51e-42	348.467	438.531	344.985	64.5728	64.4178	80.9555
ENSMUSG00000022788	FGD4	70.0702	-1.3664	0.252634	-5.40859	6.35e-08	6.23e-07	91.9033	101.349	109.573	44.8726	33.2825	39.4399
ENSMUSG00000022754	TMEM45A	959.875	-1.30022	0.087998	-14.7755	2.11e-49	3e-47	1483.86	1285.38	1326.86	560.36	546.477	556.309
ENSMUSG00000022686	B3GNT5	16.9445	-3.10142	0.644605	-4.81135	1.5e-06	1.17e-05	28.7198	35.0825	27.3933	1.09445	1.07363	8.30313
ENSMUSG00000022636	ALCAM	354.281	-2.17038	0.141353	-15.3543	3.31e-53	5.5e-51	644.281	576.912	517.905	141.185	138.498	106.903
ENSMUSG00000022598	PSCA	47.9658	-2.56597	0.356629	-7.19507	6.24e-13	1.07e-11	92.8607	72.114	81.3239	6.56672	20.399	14.5305
ENSMUSG00000022587	LY6E	864.455	-1.19846	0.0989507	-12.1117	9.16e-34	6.53e-32	1350.79	1140.18	1122.27	497.977	506.753	568.764
ENSMUSG00000022584	LY6C2	220.818	-1.81146	0.65178	-2.77926	0.00544836	0.0194832	179.977	664.619	186.617	79.8951	93.4058	120.395
ENSMUSG00000022548	APOD	80.0385	-1.47581	0.247071	-5.97322	2.33e-09	2.72e-08	142.642	99.4004	111.285	39.4003	40.7979	46.7051
ENSMUSG00000022514	IL1RAP	133.488	-1.42291	0.186497	-7.62966	2.35e-14	4.55e-13	195.295	193.928	194.321	62.3839	73.0068	81.9934
ENSMUSG00000022510	TRP63	324.576	-1.99052	0.153959	-12.9289	3.09e-38	2.88e-36	619.39	493.104	443.429	151.035	115.952	124.547
ENSMUSG00000022489	PDE1B	76.413	-1.64443	0.24727	-6.65036	2.92e-11	4.18e-10	116.794	122.789	107.861	40.4948	30.0616	40.4777
ENSMUSG00000022440	C1QTNF6	1332.12	-1.17524	0.0814012	-14.4377	3e-47	3.88e-45	1729.89	1973.39	1836.21	867.902	793.412	791.911
ENSMUSG00000022425	ENPP2	749.126	-2.26313	0.119277	-18.9737	2.82e-80	1.04e-77	1330.68	1159.67	1230.13	197.002	286.659	290.609
ENSMUSG00000022415	SYNGR1	404.506	-1.08202	0.110416	-9.79949	1.13e-22	4.09e-21	561.951	535.983	550.434	262.669	254.45	261.548
ENSMUSG00000022332	KHDRBS3	33.0365	-2.964	0.454744	-6.51795	7.13e-11	9.86e-10	67.0128	70.165	38.5218	9.85008	6.44178	6.22734
ENSMUSG00000022321	CDH10	6.24131	-3.41777	1.07614	-3.17596	0.0014934	0.00624482	15.3172	7.79611	11.1285	1.09445	1.07363	1.03789
ENSMUSG00000022269	43170	233.482	-1.3953	0.169505	-8.23158	1.85e-16	4.28e-15	401.12	292.354	321.871	99.5953	140.645	145.305
ENSMUSG00000022221	RIPK3	19.2858	-1.72957	0.495992	-3.48709	0.000488312	0.00231468	25.8478	39.9551	23.1131	10.9445	8.58904	7.26524
ENSMUSG00000022199	SLC22A17	26.9413	-1.96489	0.429846	-4.57114	4.85e-06	3.52e-05	40.2077	45.8022	42.802	6.56672	9.66267	16.6063
ENSMUSG00000022157	MCPT8	36.6518	-6.07963	0.881995	-6.89304	5.46e-12	8.4e-11	73.7141	63.3434	79.6118	1.09445	2.14726	0
ENSMUSG00000022123	SCEL	81.771	-5.10173	0.448379	-11.3781	5.37e-30	2.99e-28	179.02	139.355	158.368	5.47227	3.22089	5.18945
ENSMUSG00000022085	PEBP4	5.62282	-3.88393	1.25772	-3.08808	0.00201457	0.0081202	13.4026	8.77063	9.41645	0	2.14726	0
ENSMUSG00000022055	NEFL	6.51319	-2.65401	0.93478	-2.83918	0.0045229	0.0165733	9.57326	15.5922	8.56041	1.09445	3.22089	1.03789
ENSMUSG00000022054	NEFM	31.3004	-3.13035	0.460417	-6.79894	1.05e-11	1.57e-10	66.0555	54.5728	47.9383	6.56672	6.44178	6.22734
ENSMUSG00000022018	RGCC	69.1696	-1.56781	0.254789	-6.15336	7.59e-10	9.36e-09	112.965	95.5024	101.869	33.9281	36.5034	34.2504
ENSMUSG00000021994	WNT5A	4.31048	-5.4558	1.44479	-3.77619	0.000159244	0.000851153	6.70128	9.74514	9.41645	0	0	0
ENSMUSG00000021898	ASB14	376.373	-1.03129	0.124304	-8.2965	1.07e-16	2.55e-15	484.407	484.333	547.01	283.464	226.536	232.488
ENSMUSG00000021880	RNASE6	69.9834	-2.98918	0.30126	-9.92228	3.33e-23	1.25e-21	115.836	121.814	135.254	15.3224	16.1044	15.5684
ENSMUSG00000021831	ERO1L	983.026	-1.25685	0.113432	-11.0802	1.57e-28	7.91e-27	1620.75	1369.19	1168.5	647.917	528.226	563.575
ENSMUSG00000021803	CDHR1	53.9738	-4.07215	0.425668	-9.56649	1.11e-21	3.71e-20	104.349	99.4004	101.869	9.85008	2.14726	6.22734
ENSMUSG00000021792	FAM213A	55.376	-2.1518	0.313928	-6.85444	7.16e-12	1.08e-10	99.5619	79.9101	91.5964	29.5503	15.0308	16.6063
ENSMUSG00000021763	BC067074	37.6193	-2.47364	0.416357	-5.94116	2.83e-09	3.3e-08	69.8848	75.0376	46.2262	18.6057	11.8099	4.15156
ENSMUSG00000021751	ACOX2	40.5004	-1.6099	0.347867	-4.62791	3.69e-06	2.73e-05	71.7995	55.5473	55.6427	18.6057	27.9144	13.4926
ENSMUSG00000021684	PDE8B	39.3148	-2.61478	0.382709	-6.83229	8.36e-12	1.26e-10	77.5434	58.4708	66.7712	13.1334	7.51541	12.4547
ENSMUSG00000021675	F2RL2	24.8446	-1.81237	0.42987	-4.21609	2.49e-05	0.000157187	33.5064	38.006	44.5141	9.85008	10.7363	12.4547
ENSMUSG00000021638	OCLN	37.3242	-1.91408	0.353136	-5.42023	5.95e-08	5.87e-07	58.3969	60.4199	58.2108	13.1334	17.1781	16.6063
ENSMUSG00000021614	VCAN	5802.22	-1.78979	0.0787404	-22.7303	2.25e-114	1.77e-111	9001.74	9416.73	8584.38	2971.44	2443.58	2395.45
ENSMUSG00000021611	TERT	14.882	-1.39288	0.535154	-2.60276	0.00924766	0.0306415	22.9758	18.5158	23.1131	10.9445	7.51541	6.22734
ENSMUSG00000021575	AHRR	27.2917	-1.86098	0.439306	-4.23619	2.27e-05	0.000145029	55.5249	28.2609	44.5141	14.2279	13.9572	7.26524
ENSMUSG00000021550	2210016F16RIK	10.0508	-3.05896	0.821305	-3.72451	0.000195693	0.00102094	15.3172	20.4648	17.9769	5.47227	1.07363	0
ENSMUSG00000021464	ROR2	36.8049	-1.08718	0.336503	-3.23081	0.00123442	0.00527362	51.6956	48.7257	49.6504	28.4558	23.6199	18.682
ENSMUSG00000021457	SYK	61.8853	-1.28602	0.27062	-4.75212	2.01e-06	1.54e-05	95.7326	90.6298	77.0437	41.5892	27.9144	38.402
ENSMUSG00000021451	SEMA4D	132.154	-1.53003	0.200779	-7.6205	2.53e-14	4.86e-13	238.374	174.438	176.344	63.4783	67.6387	72.6524
ENSMUSG00000021384	SUSD3	23.9198	-1.6158	0.446099	-3.62207	0.000292252	0.00145949	29.6771	32.159	46.2262	16.4168	10.7363	8.30313
ENSMUSG00000021367	EDN1	68.2633	-2.1833	0.282745	-7.7218	1.15e-14	2.29e-13	126.367	115.967	93.3085	26.2669	28.988	18.682
ENSMUSG00000021294	KIF26A	16.7151	-4.92155	0.931188	-5.28524	1.26e-07	1.17e-06	34.4638	29.2354	33.3856	1.09445	1.07363	1.03789
ENSMUSG00000021256	VASH1	164.032	-1.41676	0.17525	-8.08423	6.26e-16	1.39e-14	259.435	251.425	205.45	88.6508	83.7431	95.486
ENSMUSG00000021108	PRKCH	3.7538	-5.2521	1.48395	-3.53927	0.000401231	0.00193227	8.61594	8.77063	5.13625	0	0	0
ENSMUSG00000021097	CLMN	85.8918	-3.67502	0.316977	-11.594	4.42e-31	2.68e-29	190.508	146.177	141.247	14.2279	10.7363	12.4547
ENSMUSG00000021091	SERPINA3N	29.4504	-4.73121	0.675202	-7.0071	2.43e-12	3.88e-11	70.8422	50.6747	48.7943	1.09445	3.22089	2.07578
ENSMUSG00000021069	PYGL	7.13212	-6.18037	1.34352	-4.60012	4.22e-06	3.09e-05	14.3599	15.5922	12.8406	0	0	0
ENSMUSG00000021061	SPTB	17.3522	-2.4525	0.585049	-4.19196	2.77e-05	0.00017391	39.2504	20.4648	28.2494	9.85008	2.14726	4.15156
ENSMUSG00000021010	NPAS3	10.1972	-3.09271	0.796894	-3.88096	0.000104047	0.000583887	14.3599	22.4138	17.9769	3.28336	1.07363	2.07578
ENSMUSG00000020911	KRT19	58.856	-5.16169	0.545051	-9.47011	2.8e-21	9.07e-20	136.898	116.942	89.8843	0	2.14726	7.26524
ENSMUSG00000020908	MYH3	23909	-1.72474	0.178911	-9.64024	5.41e-22	1.86e-20	45273.9	33282.6	31576.8	11874.8	10328.3	11117.9
ENSMUSG00000020892	ALOXE3	2.80787	-3.77789	1.55225	-2.43382	0.0149404	0.0461655	5.74396	4.87257	5.13625	1.09445	0	0
ENSMUSG00000020871	DLX4	14.6739	-1.46374	0.552946	-2.64717	0.00811674	0.0274363	14.3599	26.3119	23.9691	5.47227	8.58904	9.34102
ENSMUSG00000020866	CACNA1G	6.22414	-2.58438	0.975808	-2.64845	0.00808608	0.0273638	7.65861	17.5413	6.84833	0	3.22089	2.07578
ENSMUSG00000020848	DOC2B	44.1938	-2.13138	0.33992	-6.27024	3.6e-10	4.63e-09	75.6288	68.216	71.9074	21.8891	16.1044	11.4168
ENSMUSG00000020847	RPH3AL	13.7032	-1.81416	0.574825	-3.15602	0.00159938	0.00663128	22.9758	20.4648	20.545	6.56672	7.51541	4.15156
ENSMUSG00000020826	NOS2	3.26679	-4.01076	1.51664	-2.6445	0.00818115	0.0276287	8.61594	3.89806	5.99229	1.09445	0	0
ENSMUSG00000020805	SLC13A5	5.13111	-4.69198	1.39698	-3.35866	0.000783213	0.00352164	10.5306	9.74514	9.41645	1.09445	0	0
ENSMUSG00000020758	ITGB4	19.2415	-1.96459	0.54931	-3.57646	0.000348276	0.00170434	20.1039	48.7257	23.1131	10.9445	3.22089	9.34102
ENSMUSG00000020681	ACE	27.3423	-2.73245	0.506359	-5.39626	6.8e-08	6.65e-07	67.9702	50.6747	23.9691	7.66118	8.58904	5.18945
ENSMUSG00000020676	CCL11	80.9768	-1.58498	0.274876	-5.76616	8.11e-09	8.94e-08	92.8607	113.044	158.368	45.9671	26.8407	48.7809
ENSMUSG00000020646	MBOAT2	224.716	-1.03841	0.149766	-6.93357	4.1e-12	6.38e-11	342.723	273.838	290.198	153.224	149.235	139.077
ENSMUSG00000020623	MAP2K6	25.0735	-1.32824	0.417829	-3.1789	0.00147834	0.00619185	29.6771	41.9041	35.9537	18.6057	12.8836	11.4168
ENSMUSG00000020577	TSPAN13	426.743	-4.02204	0.163758	-24.5608	3.31e-133	3.53e-130	897.015	730.885	784.134	43.7782	56.9024	47.743
ENSMUSG00000020566	ATP6V1C2	99.225	-6.78555	0.674467	-10.0606	8.25e-24	3.22e-22	231.673	193.928	164.36	1.09445	4.29452	0
ENSMUSG00000020553	PCTP	7.40764	-2.05903	0.847055	-2.43081	0.0150651	0.0464964	6.70128	21.4393	7.70437	4.37782	2.14726	2.07578
ENSMUSG00000020415	PTTG1	64.4876	-1.06815	0.257525	-4.14775	3.36e-05	0.000207744	85.202	79.9101	96.7326	47.0615	36.5034	41.5156
ENSMUSG00000020407	UPP1	37.4439	-1.16334	0.336707	-3.45506	0.000550161	0.00256619	58.3969	43.8531	53.0745	19.7002	25.7671	23.8715
ENSMUSG00000020401	FAM71B	11.9371	-4.41667	0.97044	-4.5512	5.33e-06	3.84e-05	27.7625	17.5413	23.1131	1.09445	1.07363	1.03789
ENSMUSG00000020399	HAVCR2	25.6855	-2.05825	0.439269	-4.68563	2.79e-06	2.1e-05	36.3784	39.9551	47.9383	10.9445	6.44178	12.4547
ENSMUSG00000020363	GFPT2	8.70243	-2.59487	0.841171	-3.08483	0.00203672	0.00820399	19.1465	14.6177	11.1285	1.09445	0	6.22734
ENSMUSG00000020340	CYFIP2	201.763	-1.5447	0.179702	-8.5959	8.26e-18	2.12e-16	352.296	316.717	232.843	111.634	90.1849	106.903
ENSMUSG00000020277	PFKL	1744.24	-1.01582	0.0823348	-12.3377	5.67e-35	4.3e-33	2552.23	2206.3	2243.68	1253.15	1103.69	1106.39
ENSMUSG00000020227	IRAK3	31.0835	-1.74825	0.384985	-4.54108	5.6e-06	4.01e-05	40.2077	55.5473	47.9383	15.3224	15.0308	12.4547
ENSMUSG00000020186	CSRP2	651.017	-1.19643	0.0988397	-12.1048	9.96e-34	7.07e-32	915.204	952.1	852.617	407.137	361.813	417.232
ENSMUSG00000020185	E2F7	39.7855	-1.24967	0.336746	-3.71101	0.000206435	0.00106763	44.9943	68.216	54.7866	26.2669	25.7671	18.682
ENSMUSG00000020181	NAV3	668.773	-1.61963	0.10657	-15.1978	3.66e-52	5.8e-50	1050.19	1057.35	920.244	355.698	286.659	342.504
ENSMUSG00000020178	ADORA2A	19.48	-1.39646	0.49275	-2.83401	0.00459681	0.0168126	31.5918	36.057	17.1208	9.85008	13.9572	8.30313
ENSMUSG00000020176	GRB10	12.9528	-1.60729	0.604287	-2.65982	0.00781824	0.0266217	26.8051	14.6177	17.1208	3.28336	9.66267	6.22734
ENSMUSG00000020154	PTPRB	15.7104	-5.43072	1.10997	-4.89266	9.95e-07	8.06e-06	36.3784	29.2354	26.5373	0	1.07363	1.03789
ENSMUSG00000020151	PTPRR	8.55712	-2.80417	0.830127	-3.378	0.000730152	0.00330523	18.1892	15.5922	11.1285	3.28336	1.07363	2.07578
ENSMUSG00000020121	SRGAP1	78.0177	-1.38784	0.241338	-5.75062	8.89e-09	9.74e-08	124.452	114.993	99.3007	48.156	38.6507	42.5535
ENSMUSG00000020098	PCBD1	62.8502	-6.12012	0.684729	-8.93802	3.96e-19	1.12e-17	137.855	128.636	105.293	1.09445	2.14726	2.07578
ENSMUSG00000020086	H2AFY2	54.883	-3.00822	0.34446	-8.73313	2.48e-18	6.51e-17	109.135	95.5024	88.1722	14.2279	13.9572	8.30313
ENSMUSG00000020044	TIMP3	5215.33	-1.06156	0.0809232	-13.1181	2.59e-39	2.55e-37	7425.98	7507.66	6222.56	3677.37	3325.03	3133.39
ENSMUSG00000020037	RFX4	9.49037	-2.28644	0.766818	-2.98173	0.00286625	0.0111102	22.9758	16.5667	7.70437	5.47227	2.14726	2.07578
ENSMUSG00000020020	USP44	30.4414	-3.08397	0.472987	-6.52021	7.02e-11	9.72e-10	55.5249	63.3434	44.5141	4.37782	10.7363	4.15156
ENSMUSG00000019853	HEBP2	178.275	-1.19428	0.181186	-6.59147	4.35e-11	6.18e-10	240.289	223.164	280.781	84.2729	135.277	105.865
ENSMUSG00000019850	TNFAIP3	339.524	-1.71774	0.15815	-10.8614	1.76e-27	8.19e-26	644.281	510.645	407.475	171.829	151.382	151.532
ENSMUSG00000019846	LAMA4	1024.62	-1.07877	0.0942721	-11.4432	2.54e-30	1.46e-28	1465.67	1351.65	1355.11	722.34	566.876	686.046
ENSMUSG00000019843	FYN	1702.66	-1.79039	0.0972474	-18.4107	1.08e-75	3.49e-73	3072.06	2510.35	2342.98	788.007	708.596	793.986
ENSMUSG00000019810	FUCA2	292.395	-1.265	0.136429	-9.27222	1.82e-20	5.58e-19	461.431	383.959	393.779	157.601	172.854	184.745
ENSMUSG00000019775	RGS17	39.6744	-2.37621	0.385182	-6.16904	6.87e-10	8.55e-09	68.9275	68.216	62.491	17.5113	4.29452	16.6063
ENSMUSG00000019278	DPEP1	103.176	-1.25624	0.226848	-5.53779	3.06e-08	3.16e-07	185.721	126.687	124.126	54.7227	66.565	61.2356
ENSMUSG00000018909	ARRB1	164.009	-1.49804	0.1759	-8.51644	1.65e-17	4.09e-16	227.844	267.991	231.131	87.5563	73.0068	96.5238
ENSMUSG00000018906	P4HA2	1090.63	-1.01927	0.0869366	-11.7243	9.57e-32	6.01e-30	1614.05	1377.96	1390.21	708.112	728.995	724.448
ENSMUSG00000018774	CD68	31.8078	-1.28807	0.372137	-3.46127	0.000537625	0.00251575	55.5249	38.006	41.946	15.3224	18.2517	21.7957
ENSMUSG00000018166	ERBB3	1256.86	-1.38155	0.111691	-12.3694	3.83e-35	2.97e-33	2226.74	1671.29	1552	678.561	716.111	696.425
ENSMUSG00000017724	ETV4	120.323	-1.45712	0.203585	-7.15727	8.23e-13	1.38e-11	172.319	188.081	168.64	80.9896	56.9024	55.0082
ENSMUSG00000017652	CD40	28.2048	-1.08068	0.384519	-2.81047	0.00494696	0.0179096	42.1224	36.057	36.8098	14.2279	17.1781	22.8336
ENSMUSG00000017491	RARB	46.5567	-2.07577	0.337133	-6.15713	7.41e-10	9.18e-09	85.202	78.9356	61.6349	24.078	12.8836	16.6063
ENSMUSG00000017417	PLXDC1	195.185	-1.78957	0.16398	-10.9134	9.95e-28	4.68e-26	272.838	334.258	301.326	86.4619	86.964	89.2586
ENSMUSG00000017390	ALDOC	43.9557	-1.83106	0.343185	-5.33548	9.53e-08	9.04e-07	83.2874	72.114	50.5064	24.078	16.1044	17.6441
ENSMUSG00000017057	IL13RA1	798.185	-1.85412	0.0935078	-19.8285	1.69e-87	7.28e-85	1188.04	1311.7	1251.53	346.942	363.96	326.936
ENSMUSG00000016494	CD34	815.314	-1.95455	0.105924	-18.4523	5e-76	1.65e-73	1283.77	1355.55	1248.96	396.192	287.733	319.67
ENSMUSG00000016206	H2-M3	79.0732	-1.02638	0.234454	-4.37777	1.2e-05	8.11e-05	103.391	119.865	95.0205	53.6282	55.8287	46.7051
ENSMUSG00000016194	HSD11B1	4284.18	-1.42281	0.0619279	-22.9752	8.25e-117	6.78e-114	6162.31	6431.79	6128.4	2217.36	2439.29	2325.91
ENSMUSG00000016179	CAMK1G	271.583	-1.20717	0.130943	-9.21905	3e-20	9.1e-19	378.144	376.162	382.65	168.546	161.044	162.949
ENSMUSG00000015950	NCF1	53.0951	-2.65265	0.349294	-7.59432	3.09e-14	5.88e-13	118.708	81.8592	74.4756	9.85008	13.9572	19.7199
ENSMUSG00000015652	STEAP1	74.1436	-1.77666	0.251138	-7.07444	1.5e-12	2.45e-11	112.965	121.814	109.573	32.8336	37.577	30.0988
ENSMUSG00000015342	XK	14.358	-1.78728	0.580292	-3.07996	0.00207027	0.00832245	21.0612	23.3883	22.2571	9.85008	7.51541	2.07578
ENSMUSG00000015222	MAP2	257.973	-1.89844	0.147234	-12.894	4.86e-38	4.47e-36	397.29	417.092	405.763	119.295	118.099	90.2965
ENSMUSG00000015093	CLIC3	169.384	-2.14054	0.196688	-10.8829	1.39e-27	6.49e-26	337.936	240.705	249.964	63.4783	52.6079	71.6145
ENSMUSG00000014813	STC1	7.42097	-4.32088	1.21873	-3.54541	0.000392006	0.00189322	10.5306	8.77063	23.1131	0	1.07363	1.03789
ENSMUSG00000014686	CEACAM16	8.69007	-6.46987	1.32324	-4.8894	1.01e-06	8.17e-06	18.1892	11.6942	22.2571	0	0	0
ENSMUSG00000014609	CHRNE	36.1714	-1.86176	0.368814	-5.04796	4.47e-07	3.84e-06	58.3969	46.7767	65.0591	14.2279	11.8099	20.7578
ENSMUSG00000014602	KIF1A	27.7009	-1.57921	0.411308	-3.83948	0.000123296	0.000677212	44.9943	49.7002	29.9614	13.1334	11.8099	16.6063
ENSMUSG00000014198	ZFP385C	12.667	-2.30212	0.63176	-3.64398	0.000268454	0.00135258	24.8905	19.4903	18.8329	4.37782	3.22089	5.18945
ENSMUSG00000013367	IGLON5	134.906	-3.04315	0.223185	-13.6351	2.48e-42	2.72e-40	226.886	232.909	261.949	30.6447	30.0616	26.9852
ENSMUSG00000012819	CDH23	170.784	-1.09613	0.172744	-6.34539	2.22e-10	2.91e-09	252.734	218.291	226.851	130.24	106.289	90.2965
ENSMUSG00000012123	CRYBG2	52.2577	-3.24412	0.388978	-8.34013	7.42e-17	1.78e-15	128.282	66.2669	89.0283	12.039	8.58904	9.34102
ENSMUSG00000011752	PGAM1	3711.9	-1.02702	0.0701683	-14.6365	1.64e-48	2.22e-46	5376.35	4736.14	4827.21	2582.91	2413.52	2335.25
ENSMUSG00000011382	DHDH	7.83336	-2.66757	0.841299	-3.17077	0.00152036	0.00634289	13.4026	12.6687	14.5527	2.18891	1.07363	3.11367
ENSMUSG00000010601	APOL7A	11.9724	-1.92826	0.62256	-3.09731	0.00195285	0.0078978	21.0612	20.4648	15.4087	4.37782	4.29452	6.22734
ENSMUSG00000010080	EPN3	24.1538	-2.21825	0.457793	-4.84553	1.26e-06	1e-05	42.1224	36.057	41.09	10.9445	5.36815	9.34102
ENSMUSG00000010021	KIF19A	22.3097	-5.35031	0.91238	-5.86413	4.52e-09	5.15e-08	51.6956	37.0315	41.946	0	2.14726	1.03789
ENSMUSG00000009731	KCND1	36.1656	-2.06926	0.400584	-5.16561	2.4e-07	2.14e-06	65.0982	76.0121	34.2416	14.2279	12.8836	14.5305
ENSMUSG00000009545	KCNQ1	34.6996	-1.45373	0.380432	-3.82126	0.00013277	0.000723536	71.7995	44.8276	35.9537	20.7946	17.1781	17.6441
ENSMUSG00000009210	PRR29	19.446	-2.65051	0.535568	-4.94897	7.46e-07	6.19e-06	35.4211	29.2354	35.9537	5.47227	6.44178	4.15156
ENSMUSG00000009145	DQX1	20.8828	-1.29567	0.454128	-2.85309	0.00432957	0.0159876	31.5918	29.2354	28.2494	7.66118	16.1044	12.4547
ENSMUSG00000008206	CERS4	22.3445	-1.73403	0.446863	-3.88045	0.000104265	0.000584929	31.5918	38.9806	32.5296	9.85008	10.7363	10.3789
ENSMUSG00000007655	CAV1	3464.06	-1.69239	0.0748308	-22.6163	3e-113	2.26e-110	5101.59	5764.25	5006.98	1745.65	1630.84	1535.04
ENSMUSG00000007035	MSH5	32.9387	-1.6388	0.367692	-4.45698	8.31e-06	5.79e-05	53.6103	42.8786	53.0745	15.3224	17.1781	15.5684
ENSMUSG00000007034	SLC44A4	155.01	-2.64733	0.200346	-13.2138	7.31e-40	7.43e-38	291.985	254.348	255.956	36.117	40.7979	50.8566
ENSMUSG00000006642	TCF23	106.586	-1.19048	0.219638	-5.42019	5.95e-08	5.87e-07	181.892	141.305	121.558	73.3284	62.2705	59.1598
ENSMUSG00000006586	RUNX1T1	5.55903	-2.38385	0.957282	-2.49023	0.0127659	0.0403771	10.5306	9.74514	7.70437	2.18891	2.14726	1.03789
ENSMUSG00000006575	RUNDC3A	297.556	-2.28885	0.149456	-15.3145	6.12e-53	1.01e-50	544.719	480.435	457.126	107.256	82.6695	113.13
ENSMUSG00000006205	HTRA1	4532.16	-1.68113	0.0629694	-26.6976	5.02e-157	1.3e-153	7185.69	6933.67	6610.35	2054.29	2213.82	2195.14
ENSMUSG00000006014	PRG4	49.7799	-2.34214	0.326284	-7.17823	7.06e-13	1.2e-11	89.0314	87.7063	72.7635	15.3224	19.3253	14.5305
ENSMUSG00000005968	TUFT1	252.699	-1.09954	0.144652	-7.60125	2.93e-14	5.58e-13	360.912	332.309	340.704	134.618	185.738	161.911
ENSMUSG00000005836	GATA6	5.19311	-2.64589	1.05231	-2.51436	0.0119249	0.0381772	6.70128	10.7197	9.41645	3.28336	0	1.03789
ENSMUSG00000005611	MRVI1	124.847	-1.52195	0.239479	-6.35526	2.08e-10	2.74e-09	264.222	152.024	139.535	64.5728	63.3441	65.3871
ENSMUSG00000005357	SLC1A6	15.0325	-2.2004	0.588064	-3.74178	0.000182724	0.000959943	24.8905	31.1844	17.9769	7.66118	5.36815	3.11367
ENSMUSG00000005125	NDRG1	3538.16	-1.31546	0.163854	-8.02827	9.89e-16	2.15e-14	6089.55	4939.81	4114.99	2076.18	1998.02	2010.39
ENSMUSG00000004609	CD33	44.0634	-3.22242	0.402511	-8.00579	1.19e-15	2.56e-14	67.0128	75.0376	96.7326	9.85008	5.36815	10.3789
ENSMUSG00000004415	COL26A1	10.5805	-1.70306	0.658962	-2.58446	0.00975329	0.0321034	14.3599	21.4393	12.8406	3.28336	4.29452	7.26524
ENSMUSG00000004371	IL11	19.6352	-1.15664	0.468316	-2.46979	0.0135192	0.0423671	33.5064	27.2864	20.545	15.3224	11.8099	9.34102
ENSMUSG00000004266	PTPN6	14.9079	-2.74161	0.663486	-4.13213	3.59e-05	0.000221179	25.8478	27.2864	24.8252	0	2.14726	9.34102
ENSMUSG00000004151	ETV1	147.674	-1.77611	0.191606	-9.26963	1.87e-20	5.71e-19	252.734	230.96	202.026	79.8951	63.3441	57.084
ENSMUSG00000004113	CACNA1B	46.1118	-2.57861	0.370932	-6.95169	3.61e-12	5.64e-11	87.1167	76.9866	72.7635	22.9835	6.44178	10.3789
ENSMUSG00000003644	RPS6KA1	35.9976	-1.45796	0.358581	-4.0659	4.78e-05	0.000287211	65.0982	41.9041	51.3625	20.7946	15.0308	21.7957
ENSMUSG00000003541	IER3	386.568	-1.06488	0.129315	-8.23479	1.8e-16	4.17e-15	588.756	517.467	463.118	260.48	271.628	217.957
ENSMUSG00000003271	SULT2B1	22.8274	-4.11543	0.655838	-6.27507	3.49e-10	4.5e-09	40.2077	37.0315	52.2185	3.28336	2.14726	2.07578
ENSMUSG00000003153	SLC2A3	67.2134	-3.81662	0.362631	-10.5248	6.64e-26	2.88e-24	137.855	125.712	112.997	6.56672	12.8836	7.26524
ENSMUSG00000003051	ELF3	4.02196	-5.35474	1.50294	-3.56285	0.000366852	0.00178462	14.3599	2.92354	6.84833	0	0	0
ENSMUSG00000002985	APOE	947.54	-2.16928	0.0910506	-23.825	1.84e-125	1.75e-122	1446.52	1607.95	1596.52	357.886	332.825	343.542
ENSMUSG00000002944	CD36	452.359	-2.12711	0.123711	-17.1943	2.93e-66	7.58e-64	784.05	701.65	723.355	140.09	177.149	187.858
ENSMUSG00000002504	SLC9A3R2	490.08	-1.42074	0.120764	-11.7646	5.94e-32	3.81e-30	820.429	631.485	689.113	247.347	279.144	272.965
ENSMUSG00000002147	STAT6	15.6985	-1.41799	0.540612	-2.62293	0.00871767	0.0291631	15.3172	21.4393	31.6735	10.9445	8.58904	6.22734
ENSMUSG00000001948	SPA17	15.1525	-1.52585	0.539734	-2.82704	0.004698	0.0171351	17.2319	26.3119	23.9691	5.47227	8.58904	9.34102
ENSMUSG00000001930	VWF	23.2725	-2.14485	0.484135	-4.43026	9.41e-06	6.49e-05	44.9943	45.8022	23.1131	10.9445	7.51541	7.26524
ENSMUSG00000001773	FOLH1	31.2886	-3.53056	0.526196	-6.70958	1.95e-11	2.83e-10	81.3727	55.5473	35.9537	2.18891	6.44178	6.22734
ENSMUSG00000001741	IL16	10.9178	-1.62362	0.637318	-2.54758	0.0108474	0.0352052	22.0185	14.6177	12.8406	5.47227	5.36815	5.18945
ENSMUSG00000001663	GSTT1	8.28553	-2.27609	0.795353	-2.86173	0.00421329	0.0156351	8.61594	14.6177	17.9769	1.09445	4.29452	3.11367
ENSMUSG00000001588	ACAP1	11.3322	-3.5547	0.841619	-4.22364	2.4e-05	0.000152329	31.5918	16.5667	14.5527	1.09445	1.07363	3.11367
ENSMUSG00000001506	COL1A1	9705.04	-2.87775	0.0932389	-30.8643	3.6e-209	3.26e-205	17989.1	18294.6	14972.2	2713.15	2204.16	2057.1
ENSMUSG00000001435	COL18A1	221.699	-2.0865	0.159437	-13.0867	3.92e-39	3.84e-37	363.784	378.111	334.712	97.4064	77.3013	78.8797
ENSMUSG00000001300	EFNB2	642.735	-1.28223	0.105962	-12.1009	1.04e-33	7.38e-32	1011.89	913.12	808.103	384.153	378.991	360.148
ENSMUSG00000001156	MXD1	592.695	-1.23496	0.0977449	-12.6345	1.36e-36	1.15e-34	854.892	813.719	826.936	368.831	359.666	332.125
ENSMUSG00000001082	MFSD10	142.392	-1.01993	0.175939	-5.79709	6.75e-09	7.49e-08	184.764	185.158	202.026	99.5953	97.7003	85.107
ENSMUSG00000001053	N4BP3	81.1666	-1.39264	0.265891	-5.23762	1.63e-07	1.49e-06	155.087	91.6043	106.149	42.6837	35.4298	56.0461
ENSMUSG00000000948	GM38393	62.5411	-1.81074	0.287693	-6.29402	3.09e-10	4.01e-09	76.5861	117.916	97.5887	27.3613	23.6199	32.1746
ENSMUSG00000000792	SLC5A5	125.593	-1.59993	0.218962	-7.30688	2.73e-13	4.78e-12	237.417	159.82	169.496	51.4393	76.2277	59.1598
ENSMUSG00000000739	SULT5A1	2.32323	-4.56247	1.63644	-2.78805	0.00530261	0.0190297	4.78663	4.87257	4.2802	0	0	0
ENSMUSG00000000731	AIRE	5.9006	-5.90649	1.37661	-4.29061	1.78e-05	0.00011604	11.4879	13.6432	10.2725	0	0	0
ENSMUSG00000000627	SEMA4F	43.7148	-1.15413	0.313406	-3.68255	0.000230915	0.00118388	64.1409	59.4454	57.3547	33.9281	21.4726	25.9473
ENSMUSG00000000392	FAP	27.6263	-1.78339	0.414995	-4.29739	1.73e-05	0.000112873	39.2504	51.6492	37.6658	9.85008	10.7363	16.6063
ENSMUSG00000000359	REM1	303.55	-1.12188	0.125776	-8.91971	4.68e-19	1.31e-17	406.864	434.633	406.619	186.057	186.812	200.313
ENSMUSG00000000303	CDH1	41.261	-1.32856	0.351509	-3.7796	0.000157079	0.000840326	75.6288	45.8022	55.6427	29.5503	13.9572	26.9852
ENSMUSG00000000295	HDDC2	184.567	-1.12625	0.160299	-7.02589	2.13e-12	3.4e-11	260.393	239.73	259.38	120.39	99.8476	127.661
ENSMUSG00000000244	TSPAN32	641.627	-3.68923	0.134774	-27.3734	5.69e-165	2.06e-161	1346.96	1132.39	1093.16	101.784	95.553	79.9176
ENSMUSG00000000202	BTBD17	75.1966	-2.67647	0.30012	-8.91801	4.75e-19	1.33e-17	168.489	104.273	117.278	25.1724	20.399	15.5684
ENSMUSG00000000154	SLC22A18	23.3755	-1.09364	0.431329	-2.53551	0.0112284	0.0362748	24.8905	31.1844	39.3779	10.9445	19.3253	14.5305
ENSMUSG00000000094	TBX4	14.5877	-2.55339	0.633674	-4.0295	5.59e-05	0.000331134	28.7198	20.4648	25.6812	3.28336	1.07363	8.30313
ENSMUSG00000000058	CAV2	541.878	-1.47757	0.125851	-11.7406	7.89e-32	5.03e-30	716.08	907.272	768.725	283.464	333.899	241.829
