# Supplementary material for: Mdfi Promotes C2C12 Cell Differentiation and Positively Modulates Fast-to-Slow-Twitch Muscle Fiber Transformation
Source: Front Cell Dev Biol. 2021 Jan 22;9:605875. doi: 10.3389/fcell.2021.605875 (PMC7862576; doi:10.3389/fcell.2021.605875)
Supplement: Supplementary Table 4 — The KEGG pathways were enriched by DEGs. [file Table_4.XLSX]

## Sheet: Table S4. The KEGG pathways enr
Table S. The KEGG pathways enriched by DEGs.
Term	Database	ID	Input number	Background number	P-Value	Corrected P-Value	Input	Hyperlink
Metabolic pathways	KEGG PATHWAY	mmu01100	108	1494	7.96e-13	2.45e-11	PTGS2|IDI1|AGXT2|P4HA2|P4HA3|ASS1|B3GNT5|CERS4|DHRS9|SELENBP1|PIK3CB|NDST3|DHRS3|PLA2G7|CYP2C23|GOT2|ATP6V0D2|ACOT1|PYGM|B3GALT5|ALOX5|MAN1A|DHCR7|PDE8B|COX6A2|INPP5D|ADCY2|INPP5J|ALDH1B1|ACOX2|CYP26A1|CHAC1|NSDHL|NMRK2|MGST2|HDC|ACSBG1|PTGDS|CYP11A1|NT5E|PLCB1|GCK|PTGES|CSGALNACT1|HACD4|GSTT1|ST8SIA1|MAOB|GFPT2|INMT|PDE3A|MBOAT2|DHDH|PGAM1|GADL1|CTH|GALNT6|CAR8|CAR9|CAR2|CAR6|TECR|PLA2G5|BCO1|NM…	http://www.genome.jp/kegg-bin/show_pathway?mmu01100/mmu:14719%09red/mmu:13113%09red/mmu:14871%09red/mmu:11647%09red/mmu:12353%09red/mmu:66775%09red/mmu:107869%09red/mmu:27226%09red/mmu:19223%09red/mmu:19225%09red/mmu:72535%09red/mmu:100705%09red/mmu:12349%09red/mmu:93961%09red/mmu:11639%09red/mmu:73748%09red/mmu:330406%09red/mmu:53320%09red/mmu:170768%09red/mmu:233733%09red/mmu:21743%09red/mmu:20…
Calcium signaling pathway	KEGG PATHWAY	mmu04020	31	194	1.41e-11	3.94e-10	STIM1|ATP2A2|ERBB3|PLCG2|PTK2B|EDNRA|CACNA1G|P2RX5|TRDN|ADORA2A|CAMK1G|CASQ2|PDE1B|PDE1A|CAMK4|PHKB|GRIN2A|PLCB1|NOS2|MYLK3|CAMK2B|HTR7|PLCD4|TNC|RYR3|ADRA1D|ADCY2|CALML4|GRIN2C|ADRB3|CACNA1B	http://www.genome.jp/kegg-bin/show_pathway?mmu04020/mmu:11556%09red/mmu:11550%09red/mmu:14813%09red/mmu:20866%09red/mmu:12373%09red/mmu:215303%09red/mmu:21924%09red/mmu:13867%09red/mmu:12291%09red/mmu:13617%09red/mmu:15566%09red/mmu:75600%09red/mmu:76757%09red/mmu:19229%09red/mmu:210044%09red/mmu:20192%09red/mmu:11540%09red/mmu:234779%09red/mmu:12326%09red/mmu:213435%09red/mmu:12323%09red/mmu:148…
Cytokine-cytokine receptor interaction	KEGG PATHWAY	mmu04060	34	296	4.01e-09	7.95e-08	CSF2RB|CCL2|NGF|CCL7|XCR1|BMP6|IL1R1|TNFRSF19|IFNLR1|IL18RAP|CSF1R|GDF6|GDF5|CXCR6|GDF15|BMP8A|IL1RN|CD40|TNFRSF21|IL33|TNFRSF11B|IL1RAP|CCL11|IL13RA2|IL13RA1|BMP2|CCL17|IL11|IL2RG|IL1RL1|IL34|IL16|CSF3|IL17RE	http://www.genome.jp/kegg-bin/show_pathway?mmu04060/mmu:23832%09red/mmu:17082%09red/mmu:80901%09red/mmu:12161%09red/mmu:12163%09red/mmu:18383%09red/mmu:77125%09red/mmu:23886%09red/mmu:16164%09red/mmu:16165%09red/mmu:76527%09red/mmu:12985%09red/mmu:12983%09red/mmu:29820%09red/mmu:20296%09red/mmu:20295%09red/mmu:16174%09red/mmu:20292%09red/mmu:21939%09red/mmu:242700%09red/mmu:242316%09red/mmu:16180…
Axon guidance	KEGG PATHWAY	mmu04360	26	180	4.11e-09	8.1e-08	EFNB2|EPHA7|EPHA3|EPHA1|PLCG2|SEMA6D|PLXNA4|SEMA4D|SEMA4F|MYL9|PIK3CB|FYN|UNC5C|GNAI1|NGEF|SRGAP1|UNC5A|CAMK2B|SEMA3D|LRRC4C|SEMA5B|TRPC3|ROBO1|ROBO2|WNT4|WNT5A	http://www.genome.jp/kegg-bin/show_pathway?mmu04360/mmu:22253%09red/mmu:241568%09red/mmu:13841%09red/mmu:268902%09red/mmu:14360%09red/mmu:20357%09red/mmu:20354%09red/mmu:20355%09red/mmu:19876%09red/mmu:107448%09red/mmu:214968%09red/mmu:22065%09red/mmu:14677%09red/mmu:234779%09red/mmu:12323%09red/mmu:108151%09red/mmu:243743%09red/mmu:117600%09red/mmu:22417%09red/mmu:22418%09red/mmu:13835%09red/mmu…
Focal adhesion	KEGG PATHWAY	mmu04510	27	199	6.92e-09	1.33e-07	ITGA9|THBS2|ITGA4|ITGA11|CAV2|FLT1|ITGA2B|PIK3CB|FYN|MYL9|LAMA1|PDGFC|PDGFD|ITGB4|ITGB6|CAV1|LAMA3|MYLK3|COL4A6|VEGFC|HGF|LAMC3|COL6A3|CCND1|COL1A2|COL1A1|VWF	http://www.genome.jp/kegg-bin/show_pathway?mmu04510/mmu:16772%09red/mmu:16774%09red/mmu:16420%09red/mmu:22371%09red/mmu:16399%09red/mmu:104099%09red/mmu:21826%09red/mmu:12390%09red/mmu:12843%09red/mmu:12842%09red/mmu:14360%09red/mmu:23928%09red/mmu:71785%09red/mmu:15234%09red/mmu:213435%09red/mmu:22341%09red/mmu:319480%09red/mmu:16401%09red/mmu:14254%09red/mmu:94216%09red/mmu:54635%09red/mmu:1244…
ECM-receptor interaction	KEGG PATHWAY	mmu04512	17	86	3.76e-08	6.3e-07	LAMA1|THBS2|ITGB4|ITGB6|ITGA9|ITGA2B|COL4A6|ITGA4|COL6A3|FREM2|ITGA11|COL1A2|COL1A1|LAMC3|VWF|GP1BA|LAMA3	http://www.genome.jp/kegg-bin/show_pathway?mmu04512/mmu:12843%09red/mmu:12842%09red/mmu:16772%09red/mmu:16774%09red/mmu:94216%09red/mmu:12835%09red/mmu:16420%09red/mmu:22371%09red/mmu:16399%09red/mmu:319480%09red/mmu:14723%09red/mmu:23928%09red/mmu:242022%09red/mmu:21826%09red/mmu:104099%09red/mmu:16401%09red/mmu:192897%09red
Pathways in cancer	KEGG PATHWAY	mmu05200	45	535	9.25e-08	1.44e-06	CSF2RB|PTGS2|PMAIP1|TRAF1|BMP2|MGST2|PLCG2|RUNX1T1|SLC2A1|EDNRA|WNT4|GNAI1|RARB|ITGA2B|PIK3CB|CSF1R|PTGER2|GLI1|EDN1|TERT|PLCB1|NOS2|LAMA3|CAMK2B|COL4A6|VEGFC|HGF|LAMC3|FGF5|FGFR3|CTNNA3|EGLN3|EPAS1|IL13RA1|ADCY2|GSTT1|IL2RG|CCND1|WNT6|LAMA1|CALML4|PTCH2|WNT5A|WNT10B|LPAR4	http://www.genome.jp/kegg-bin/show_pathway?mmu05200/mmu:16772%09red/mmu:16774%09red/mmu:78134%09red/mmu:14871%09red/mmu:210044%09red/mmu:16399%09red/mmu:14176%09red/mmu:12395%09red/mmu:211666%09red/mmu:14184%09red/mmu:18795%09red/mmu:21752%09red/mmu:20525%09red/mmu:13614%09red/mmu:13617%09red/mmu:22420%09red/mmu:19207%09red/mmu:16164%09red/mmu:75600%09red/mmu:23928%09red/mmu:19225%09red/mmu:14677…
Hypertrophic cardiomyopathy (HCM)	KEGG PATHWAY	mmu05410	16	91	3.82e-07	5.39e-06	LAMA1|MYH6|ITGB4|MYH7|ITGB6|ITGA9|ITGA2B|ITGA4|ACE|ITGA11|TTN|TNC|ACTC1|EDN1|ATP2A2|MYL3	http://www.genome.jp/kegg-bin/show_pathway?mmu05410/mmu:16772%09red/mmu:22138%09red/mmu:16420%09red/mmu:11421%09red/mmu:16399%09red/mmu:319480%09red/mmu:11464%09red/mmu:16401%09red/mmu:11938%09red/mmu:13614%09red/mmu:140781%09red/mmu:104099%09red/mmu:17897%09red/mmu:17888%09red/mmu:192897%09red/mmu:21924%09red
Vascular smooth muscle contraction	KEGG PATHWAY	mmu04270	19	140	1.14e-06	1.48e-05	PLCB1|MRVI1|ADRA1D|ADCY2|PRKCH|PLA2G5|RAMP1|KCNMA1|CALML4|KCNU1|PRKG1|MYLK3|EDNRA|EDN1|ADORA2A|ACTG2|NPPB|PLA2G4E|MYL9	http://www.genome.jp/kegg-bin/show_pathway?mmu04270/mmu:19091%09red/mmu:329502%09red/mmu:18158%09red/mmu:18755%09red/mmu:13614%09red/mmu:13617%09red/mmu:213435%09red/mmu:11550%09red/mmu:18784%09red/mmu:51801%09red/mmu:18795%09red/mmu:75600%09red/mmu:98932%09red/mmu:17540%09red/mmu:11468%09red/mmu:16532%09red/mmu:16531%09red/mmu:11540%09red/mmu:210044%09red
HIF-1 signaling pathway	KEGG PATHWAY	mmu04066	17	114	1.3e-06	1.66e-05	EGLN3|NOS2|ENO3|EDN1|PFKL|PIK3CB|CAMK2B|SERPINE1|PFKFB3|PLCG2|TFRC|ANGPT4|ALDOA|ALDOC|SLC2A1|LDHB|FLT1	http://www.genome.jp/kegg-bin/show_pathway?mmu04066/mmu:14254%09red/mmu:112407%09red/mmu:20525%09red/mmu:11602%09red/mmu:234779%09red/mmu:13808%09red/mmu:13614%09red/mmu:16832%09red/mmu:12323%09red/mmu:18787%09red/mmu:18641%09red/mmu:18126%09red/mmu:11674%09red/mmu:11676%09red/mmu:170768%09red/mmu:74769%09red/mmu:22042%09red
Protein digestion and absorption	KEGG PATHWAY	mmu04974	15	90	1.59e-06	1.99e-05	COL10A1|COL6A3|COL7A1|COL14A1|ATP1B2|CTRB1|KCNQ1|COL4A6|KCNN4|COL1A2|COL1A1|COL24A1|COL5A1|MEP1A|COL11A1	http://www.genome.jp/kegg-bin/show_pathway?mmu04974/mmu:12843%09red/mmu:12842%09red/mmu:94216%09red/mmu:17287%09red/mmu:12813%09red/mmu:12814%09red/mmu:71355%09red/mmu:12831%09red/mmu:12836%09red/mmu:12835%09red/mmu:66473%09red/mmu:11932%09red/mmu:12818%09red/mmu:16535%09red/mmu:16534%09red
cGMP-PKG signaling pathway	KEGG PATHWAY	mmu04022	21	173	1.63e-06	2.02e-05	GNAI1|PLCB1|MRVI1|MYH6|ADRA1D|ADCY2|CNGB1|ATP1B2|PDE3A|KCNMA1|CALML4|KCNU1|ADRB3|PRKG1|MYLK3|EDNRA|MYL9|NPPB|ADRA2A|ATP2A2|MYH7	http://www.genome.jp/kegg-bin/show_pathway?mmu04022/mmu:19091%09red/mmu:18158%09red/mmu:210044%09red/mmu:11938%09red/mmu:17888%09red/mmu:11556%09red/mmu:213435%09red/mmu:11550%09red/mmu:11551%09red/mmu:18795%09red/mmu:75600%09red/mmu:98932%09red/mmu:17540%09red/mmu:333329%09red/mmu:16532%09red/mmu:140781%09red/mmu:54611%09red/mmu:16531%09red/mmu:11932%09red/mmu:13617%09red/mmu:14677%09red
PI3K-Akt signaling pathway	KEGG PATHWAY	mmu04151	32	358	1.99e-06	2.45e-05	ITGA9|NGF|ERBB3|THBS2|ITGA4|ITGA11|COL6A3|FLT1|ITGA2B|PIK3CB|CSF1R|ANGPT4|LAMA1|PDGFC|PDGFD|ITGB4|ITGB6|LAMA3|COL4A6|VEGFC|HGF|LAMC3|FGF5|FGFR3|IL2RG|SYK|CSF3|CCND1|COL1A2|COL1A1|VWF|LPAR4	http://www.genome.jp/kegg-bin/show_pathway?mmu04151/mmu:16772%09red/mmu:16774%09red/mmu:11602%09red/mmu:78134%09red/mmu:16420%09red/mmu:22371%09red/mmu:16399%09red/mmu:14176%09red/mmu:104099%09red/mmu:21826%09red/mmu:12843%09red/mmu:12842%09red/mmu:23928%09red/mmu:71785%09red/mmu:15234%09red/mmu:12985%09red/mmu:13867%09red/mmu:22341%09red/mmu:319480%09red/mmu:14184%09red/mmu:16401%09red/mmu:20963…
Dilated cardiomyopathy (DCM)	KEGG PATHWAY	mmu05414	15	95	2.89e-06	3.39e-05	LAMA1|MYH6|ITGB4|MYH7|ITGB6|ITGA9|ITGA2B|ITGA4|ITGA11|TTN|TNC|ACTC1|ADCY2|ATP2A2|MYL3	http://www.genome.jp/kegg-bin/show_pathway?mmu05414/mmu:16772%09red/mmu:22138%09red/mmu:16420%09red/mmu:210044%09red/mmu:16399%09red/mmu:319480%09red/mmu:11464%09red/mmu:16401%09red/mmu:11938%09red/mmu:140781%09red/mmu:104099%09red/mmu:17897%09red/mmu:17888%09red/mmu:192897%09red/mmu:21924%09red
cAMP signaling pathway	KEGG PATHWAY	mmu04024	23	213	3.26e-06	3.76e-05	ATP2A2|FXYD1|EDNRA|GIPR|MYL9|ADORA2A|CNGB1|PIK3CB|PDE3A|CAMK4|PTGER2|GLI1|EDN1|GNAI1|ATP1B2|CAMK2B|PPARA|ADCY2|NPY1R|CALML4|GRIN2C|GRIN2A|PDE4C	http://www.genome.jp/kegg-bin/show_pathway?mmu04024/mmu:210044%09red/mmu:14813%09red/mmu:14811%09red/mmu:13614%09red/mmu:13617%09red/mmu:75600%09red/mmu:19013%09red/mmu:14632%09red/mmu:110385%09red/mmu:56188%09red/mmu:14677%09red/mmu:12326%09red/mmu:11540%09red/mmu:12323%09red/mmu:333329%09red/mmu:54611%09red/mmu:381853%09red/mmu:18166%09red/mmu:19217%09red/mmu:98932%09red/mmu:11938%09red/mmu:747…
Renin secretion	KEGG PATHWAY	mmu04924	13	76	6.07e-06	6.52e-05	PLCB1|ACE|PDE1B|PDE1A|PDE3A|KCNMA1|PTGER2|CALML4|ADRB3|EDN1|EDNRA|CLCA1|GNAI1	http://www.genome.jp/kegg-bin/show_pathway?mmu04924/mmu:19217%09red/mmu:14677%09red/mmu:13614%09red/mmu:11556%09red/mmu:11421%09red/mmu:18574%09red/mmu:18795%09red/mmu:75600%09red/mmu:13617%09red/mmu:54611%09red/mmu:18573%09red/mmu:16531%09red/mmu:23844%09red
Amoebiasis	KEGG PATHWAY	mmu05146	15	103	6.98e-06	7.43e-05	PLCB1|NOS2|LAMA3|SERPINB9E|SERPINB9G|LAMA1|PIK3CB|SERPINB6B|SERPINB6C|COL4A6|COL1A2|COL1A1|LAMC3|RAB7B|IL1R1	http://www.genome.jp/kegg-bin/show_pathway?mmu05146/mmu:12843%09red/mmu:12842%09red/mmu:16177%09red/mmu:16772%09red/mmu:16774%09red/mmu:94216%09red/mmu:226421%09red/mmu:93806%09red/mmu:18795%09red/mmu:23928%09red/mmu:20710%09red/mmu:18126%09red/mmu:74769%09red/mmu:20708%09red/mmu:97848%09red
Neuroactive ligand-receptor interaction	KEGG PATHWAY	mmu04080	30	348	7.94e-06	8.39e-05	PTH1R|S1PR3|EDNRA|GIPR|GPR35|ADORA2A|NPY4R|P2RY14|P2RX5|ADRA2A|PTGER2|GRIN2A|HRH3|EDN1|TRPV1|GLRB|MCHR1|HTR7|APLN|GABRD|ADRA1D|GRIK2|NPY1R|GALR3|GRIN2C|ADRB3|CHRNE|F2RL2|CRHR2|LPAR4	http://www.genome.jp/kegg-bin/show_pathway?mmu04080/mmu:99296%09red/mmu:14403%09red/mmu:78134%09red/mmu:11556%09red/mmu:11550%09red/mmu:11551%09red/mmu:14429%09red/mmu:14811%09red/mmu:12922%09red/mmu:13614%09red/mmu:13617%09red/mmu:13610%09red/mmu:14658%09red/mmu:207911%09red/mmu:19228%09red/mmu:140795%09red/mmu:11540%09red/mmu:15566%09red/mmu:14064%09red/mmu:14806%09red/mmu:14813%09red/mmu:11448…
Rap1 signaling pathway	KEGG PATHWAY	mmu04015	22	214	1.08e-05	0.000110395	NGF|MAP2K6|GNAI1|ADORA2A|RAP1GAP|ITGA2B|PIK3CB|CSF1R|FLT1|ANGPT4|PLCB1|PDGFC|PDGFD|VEGFC|HGF|FGF5|FGFR3|ADCY2|CALML4|GRIN2A|ITGAL|LPAR4	http://www.genome.jp/kegg-bin/show_pathway?mmu04015/mmu:11602%09red/mmu:16408%09red/mmu:210044%09red/mmu:16399%09red/mmu:14811%09red/mmu:14184%09red/mmu:78134%09red/mmu:75600%09red/mmu:71785%09red/mmu:15234%09red/mmu:14677%09red/mmu:11540%09red/mmu:22341%09red/mmu:14176%09red/mmu:14254%09red/mmu:18049%09red/mmu:54635%09red/mmu:26399%09red/mmu:110351%09red/mmu:18795%09red/mmu:74769%09red/mmu:12978…
Platelet activation	KEGG PATHWAY	mmu04611	16	125	1.52e-05	0.000148567	PLCB1|ADCY2|STIM1|SYK|ITGA2B|PIK3CB|FYN|MYLK3|PLCG2|COL1A2|COL1A1|PRKG1|VWF|GP1BA|PLA2G4E|GNAI1	http://www.genome.jp/kegg-bin/show_pathway?mmu04611/mmu:12843%09red/mmu:12842%09red/mmu:329502%09red/mmu:213435%09red/mmu:14677%09red/mmu:234779%09red/mmu:14360%09red/mmu:210044%09red/mmu:22371%09red/mmu:16399%09red/mmu:19091%09red/mmu:18795%09red/mmu:20866%09red/mmu:14723%09red/mmu:20963%09red/mmu:74769%09red
Human papillomavirus infection	KEGG PATHWAY	mmu05165	30	361	1.52e-05	0.000149118	PTGS2|ITGA9|ITGA4|ITGA11|COL6A3|PATJ|H2-K1|ITGA2B|WNT10B|THBS2|H2-T24|ATP6V0D2|TERT|LAMA1|LAMA3|ITGB4|ITGB6|H2-Q4|COL4A6|LAMC3|WNT5A|CCND1|WNT6|WNT4|PIK3CB|COL1A2|COL1A1|ATP6V1C2|VWF|H2-M3	http://www.genome.jp/kegg-bin/show_pathway?mmu05165/mmu:16772%09red/mmu:16774%09red/mmu:16420%09red/mmu:22371%09red/mmu:16399%09red/mmu:14972%09red/mmu:104099%09red/mmu:12695%09red/mmu:21826%09red/mmu:14991%09red/mmu:242341%09red/mmu:12843%09red/mmu:12842%09red/mmu:21752%09red/mmu:15015%09red/mmu:68775%09red/mmu:22420%09red/mmu:23928%09red/mmu:19225%09red/mmu:319480%09red/mmu:16401%09red/mmu:2241…
Viral myocarditis	KEGG PATHWAY	mmu05416	13	89	2.74e-05	0.000245997	LAMA1|H2-K1|MYH6|MYH7|CD55|CCND1|H2-Q4|H2-M3|FYN|CD40|H2-T24|ITGAL|CAV1	http://www.genome.jp/kegg-bin/show_pathway?mmu05416/mmu:15042%09red/mmu:16772%09red/mmu:16408%09red/mmu:15015%09red/mmu:12443%09red/mmu:21939%09red/mmu:14360%09red/mmu:14972%09red/mmu:12389%09red/mmu:140781%09red/mmu:14991%09red/mmu:17888%09red/mmu:13136%09red
Glucagon signaling pathway	KEGG PATHWAY	mmu04922	14	105	3.39e-05	0.000298478	PLCB1|ADCY2|ACACB|GCK|PGAM1|PPARGC1A|CAMK2B|PHKB|PFKL|SLC2A1|PPARA|CALML4|PYGM|LDHB	http://www.genome.jp/kegg-bin/show_pathway?mmu04922/mmu:100705%09red/mmu:20525%09red/mmu:102093%09red/mmu:103988%09red/mmu:16832%09red/mmu:12323%09red/mmu:18795%09red/mmu:75600%09red/mmu:18641%09red/mmu:19309%09red/mmu:19013%09red/mmu:18648%09red/mmu:210044%09red/mmu:19017%09red
Inflammatory mediator regulation of TRP channels	KEGG PATHWAY	mmu04750	15	127	6.41e-05	0.000529281	PLCB1|NGF|ADCY2|PRKCH|PIK3CB|CAMK2B|CALML4|PLCG2|CYP2C23|PTGER2|IL1RAP|PLA2G4E|TRPV1|IL1R1|MAP2K6	http://www.genome.jp/kegg-bin/show_pathway?mmu04750/mmu:19217%09red/mmu:329502%09red/mmu:18755%09red/mmu:234779%09red/mmu:26399%09red/mmu:210044%09red/mmu:12323%09red/mmu:193034%09red/mmu:18795%09red/mmu:226143%09red/mmu:75600%09red/mmu:16177%09red/mmu:18049%09red/mmu:16180%09red/mmu:74769%09red
ABC transporters	KEGG PATHWAY	mmu02010	9	48	8.72e-05	0.00069866	ABCB1A|TRAC|ABCA1|ABCA4|ABCC8|ABCC9|ABCB4|ABCB9|ABCA9	http://www.genome.jp/kegg-bin/show_pathway?mmu02010/mmu:217262%09red/mmu:11303%09red/mmu:11304%09red/mmu:20927%09red/mmu:56325%09red/mmu:27409%09red/mmu:20928%09red/mmu:18670%09red/mmu:18671%09red
Gastric acid secretion	KEGG PATHWAY	mmu04971	11	74	9.71e-05	0.000769383	PLCB1|KCNJ16|KCNJ15|CAR2|ATP1B2|MYLK3|CAMK2B|KCNQ1|CALML4|ADCY2|GNAI1	http://www.genome.jp/kegg-bin/show_pathway?mmu04971/mmu:12349%09red/mmu:16517%09red/mmu:16516%09red/mmu:14677%09red/mmu:210044%09red/mmu:213435%09red/mmu:12323%09red/mmu:18795%09red/mmu:75600%09red/mmu:11932%09red/mmu:16535%09red
Complement and coagulation cascades	KEGG PATHWAY	mmu04610	12	88	0.000100004	0.000786423	C1S1|F5|F7|PLAUR|C1S2|CLU|CD55|F2RL2|F13A1|VWF|SERPINE1|PROCR	http://www.genome.jp/kegg-bin/show_pathway?mmu04610/mmu:74145%09red/mmu:22371%09red/mmu:14068%09red/mmu:14067%09red/mmu:19124%09red/mmu:14064%09red/mmu:18787%09red/mmu:12759%09red/mmu:50908%09red/mmu:18793%09red/mmu:317677%09red/mmu:13136%09red
Thyroid hormone signaling pathway	KEGG PATHWAY	mmu04919	14	118	0.000106395	0.00083065	PLCB1|MYH6|MYH7|ATP2A2|CCND1|PIK3CB|SLC16A2|ATP1B2|SLC2A1|WNT4|PLCG2|PLCD4|DIO2|SLCO1C1	http://www.genome.jp/kegg-bin/show_pathway?mmu04919/mmu:13371%09red/mmu:20525%09red/mmu:20502%09red/mmu:234779%09red/mmu:17888%09red/mmu:58807%09red/mmu:12443%09red/mmu:18795%09red/mmu:18802%09red/mmu:140781%09red/mmu:22417%09red/mmu:74769%09red/mmu:11932%09red/mmu:11938%09red
Regulation of actin cytoskeleton	KEGG PATHWAY	mmu04810	20	217	0.000107419	0.000837889	ITGA9|PDGFC|PDGFD|ITGB4|ITGB6|ITGA2B|PIK3CB|CYFIP2|ITGA4|MYLK3|FGFR3|ITGA11|ITGAL|ITGAD|PIP5K1B|FGF5|WAS|ITGAE|LPAR4|MYL9	http://www.genome.jp/kegg-bin/show_pathway?mmu04810/mmu:14184%09red/mmu:213435%09red/mmu:54635%09red/mmu:16407%09red/mmu:16420%09red/mmu:16408%09red/mmu:22376%09red/mmu:16399%09red/mmu:14176%09red/mmu:381924%09red/mmu:76884%09red/mmu:319480%09red/mmu:98932%09red/mmu:104099%09red/mmu:16401%09red/mmu:18719%09red/mmu:71785%09red/mmu:74769%09red/mmu:78134%09red/mmu:192897%09red
Cell adhesion molecules (CAMs)	KEGG PATHWAY	mmu04514	17	171	0.000150839	0.00111038	ITGA9|H2-K1|CTLA4|ALCAM|H2-M3|SDC3|CD34|CD40|H2-T24|TIGIT|VTCN1|ITGAL|LRRC4C|H2-Q4|OCLN|VCAN|ITGA4	http://www.genome.jp/kegg-bin/show_pathway?mmu04514/mmu:242122%09red/mmu:15042%09red/mmu:13003%09red/mmu:12490%09red/mmu:16408%09red/mmu:15015%09red/mmu:12477%09red/mmu:16401%09red/mmu:21939%09red/mmu:100043314%09red/mmu:14972%09red/mmu:104099%09red/mmu:18260%09red/mmu:20970%09red/mmu:241568%09red/mmu:14991%09red/mmu:11658%09red
Proteoglycans in cancer	KEGG PATHWAY	mmu05205	19	206	0.000156592	0.00114614	ERBB3|WNT10B|TIMP3|PLCG2|CCND1|PLAUR|PIK3CB|WNT6|CAMK2B|WNT4|HBEGF|ANK3|COL1A2|COL1A1|HGF|WNT5A|CAV2|PTPN6|CAV1	http://www.genome.jp/kegg-bin/show_pathway?mmu05205/mmu:12843%09red/mmu:12842%09red/mmu:234779%09red/mmu:22410%09red/mmu:22417%09red/mmu:12389%09red/mmu:11735%09red/mmu:12390%09red/mmu:13867%09red/mmu:15234%09red/mmu:22418%09red/mmu:12443%09red/mmu:12323%09red/mmu:15170%09red/mmu:22420%09red/mmu:18793%09red/mmu:74769%09red/mmu:15200%09red/mmu:21859%09red
Hematopoietic cell lineage	KEGG PATHWAY	mmu04640	12	95	0.000191769	0.00137146	CD24A|GP1BA|ITGA2B|CD33|CSF1R|CD34|CSF3|ITGA4|TFRC|CD55|IL11|IL1R1	http://www.genome.jp/kegg-bin/show_pathway?mmu04640/mmu:13136%09red/mmu:12985%09red/mmu:12490%09red/mmu:12484%09red/mmu:12489%09red/mmu:16399%09red/mmu:14723%09red/mmu:16177%09red/mmu:16401%09red/mmu:16156%09red/mmu:22042%09red/mmu:12978%09red
Insulin resistance	KEGG PATHWAY	mmu04931	13	110	0.000192038	0.00137146	RPS6KA1|PPP1R3C|PPP1R3B|PPP1R3A|ACACB|PIK3CB|SLC2A4|PPARGC1A|SLC2A1|TRIB3|GFPT2|PYGM|PPARA	http://www.genome.jp/kegg-bin/show_pathway?mmu04931/mmu:100705%09red/mmu:140491%09red/mmu:20525%09red/mmu:20111%09red/mmu:228775%09red/mmu:20528%09red/mmu:244416%09red/mmu:14584%09red/mmu:19309%09red/mmu:19013%09red/mmu:74769%09red/mmu:19017%09red/mmu:53412%09red
Ovarian steroidogenesis	KEGG PATHWAY	mmu04913	9	57	0.000276457	0.00188495	PTGS2|CYP11A1|STAR|ADCY2|BMP6|ALOX5|CD36|HSD17B2|PLA2G4E	http://www.genome.jp/kegg-bin/show_pathway?mmu04913/mmu:329502%09red/mmu:210044%09red/mmu:12161%09red/mmu:15486%09red/mmu:11689%09red/mmu:19225%09red/mmu:20778%09red/mmu:20845%09red/mmu:13070%09red
Insulin secretion	KEGG PATHWAY	mmu04911	11	86	0.000318032	0.00212824	PLCB1|KCNJ11|ADCY2|GCK|ATP1B2|KCNMA1|CAMK2B|KCNU1|KCNN4|ABCC8|SLC2A1	http://www.genome.jp/kegg-bin/show_pathway?mmu04911/mmu:16514%09red/mmu:20525%09red/mmu:103988%09red/mmu:12323%09red/mmu:18795%09red/mmu:20927%09red/mmu:16532%09red/mmu:16531%09red/mmu:11932%09red/mmu:210044%09red/mmu:16534%09red
AGE-RAGE signaling pathway in diabetic complications	KEGG PATHWAY	mmu04933	12	101	0.00032011	0.00213884	CCL2|PLCB1|PLCG2|CCND1|PIK3CB|COL4A6|PLCD4|COL1A2|VEGFC|COL1A1|EDN1|SERPINE1	http://www.genome.jp/kegg-bin/show_pathway?mmu04933/mmu:12843%09red/mmu:12842%09red/mmu:18802%09red/mmu:94216%09red/mmu:234779%09red/mmu:20296%09red/mmu:12443%09red/mmu:22341%09red/mmu:18795%09red/mmu:18787%09red/mmu:13614%09red/mmu:74769%09red
MAPK signaling pathway	KEGG PATHWAY	mmu04010	23	294	0.000322412	0.00214927	NGF|MSH5|MAP2K6|ARRB1|MAPKAPK3|IL1R1|FLT1|CACNA1B|CSF1R|CACNA1G|DUSP4|ANGPT4|ERBB3|PDGFC|PDGFD|VEGFC|IL1RAP|HGF|FGF5|FGFR3|PLA2G4E|RPS6KA1|PTPRR	http://www.genome.jp/kegg-bin/show_pathway?mmu04010/mmu:11602%09red/mmu:109689%09red/mmu:14176%09red/mmu:102626%09red/mmu:14184%09red/mmu:13867%09red/mmu:20111%09red/mmu:12291%09red/mmu:71785%09red/mmu:15234%09red/mmu:329502%09red/mmu:22341%09red/mmu:19279%09red/mmu:16180%09red/mmu:14254%09red/mmu:12287%09red/mmu:18049%09red/mmu:54635%09red/mmu:26399%09red/mmu:15482%09red/mmu:75590%09red/mmu:1617…
Aldosterone synthesis and secretion	KEGG PATHWAY	mmu04925	12	102	0.000347347	0.00229248	PLCB1|CYP11A1|STAR|CAMK1G|ADCY2|NR4A2|ATP1B2|CAMK4|CAMK2B|CALML4|CD36|CACNA1G	http://www.genome.jp/kegg-bin/show_pathway?mmu04925/mmu:12291%09red/mmu:12326%09red/mmu:210044%09red/mmu:12323%09red/mmu:215303%09red/mmu:18795%09red/mmu:75600%09red/mmu:20778%09red/mmu:18227%09red/mmu:20845%09red/mmu:11932%09red/mmu:13070%09red
Adrenergic signaling in cardiomyocytes	KEGG PATHWAY	mmu04261	15	152	0.000387658	0.00249866	GNAI1|SCN7A|MYH6|ADRA1D|ADCY2|PLCB1|ACTC1|ATP1B2|CAMK2B|CALML4|MYL3|TNC|KCNQ1|ATP2A2|MYH7	http://www.genome.jp/kegg-bin/show_pathway?mmu04261/mmu:14677%09red/mmu:17888%09red/mmu:210044%09red/mmu:11550%09red/mmu:12323%09red/mmu:20272%09red/mmu:18795%09red/mmu:75600%09red/mmu:11464%09red/mmu:16535%09red/mmu:11938%09red/mmu:140781%09red/mmu:17897%09red/mmu:11932%09red/mmu:21924%09red
Arrhythmogenic right ventricular cardiomyopathy (ARVC)	KEGG PATHWAY	mmu05412	10	77	0.000527888	0.00324445	ITGA9|ACTN2|ITGB4|ATP2A2|LAMA1|ITGA2B|ITGB6|ITGA4|ITGA11|CTNNA3	http://www.genome.jp/kegg-bin/show_pathway?mmu05412/mmu:16772%09red/mmu:16420%09red/mmu:16399%09red/mmu:11472%09red/mmu:319480%09red/mmu:104099%09red/mmu:16401%09red/mmu:11938%09red/mmu:192897%09red/mmu:216033%09red
Synaptic vesicle cycle	KEGG PATHWAY	mmu04721	10	77	0.000527888	0.00324445	SLC6A7|CACNA1B|SLC17A7|CPLX3|CPLX1|UNC13C|DNM3|ATP6V1C2|ATP6V0D2|SLC1A6	http://www.genome.jp/kegg-bin/show_pathway?mmu04721/mmu:12287%09red/mmu:242341%09red/mmu:235415%09red/mmu:12889%09red/mmu:68775%09red/mmu:103967%09red/mmu:20513%09red/mmu:72961%09red/mmu:240332%09red/mmu:208898%09red
Small cell lung cancer	KEGG PATHWAY	mmu05222	11	92	0.000534682	0.00327691	TRAF1|NOS2|RARB|LAMA1|CCND1|ITGA2B|PIK3CB|COL4A6|LAMA3|PTGS2|LAMC3	http://www.genome.jp/kegg-bin/show_pathway?mmu05222/mmu:22029%09red/mmu:16774%09red/mmu:94216%09red/mmu:12443%09red/mmu:16399%09red/mmu:16772%09red/mmu:23928%09red/mmu:19225%09red/mmu:18126%09red/mmu:74769%09red/mmu:218772%09red
Salivary secretion	KEGG PATHWAY	mmu04970	10	78	0.000578467	0.00352283	PLCB1|ADRA1D|ADCY2|RYR3|ATP1B2|KCNMA1|CALML4|KCNN4|ADRB3|PRKG1	http://www.genome.jp/kegg-bin/show_pathway?mmu04970/mmu:19091%09red/mmu:11556%09red/mmu:11550%09red/mmu:18795%09red/mmu:75600%09red/mmu:16531%09red/mmu:11932%09red/mmu:210044%09red/mmu:20192%09red/mmu:16534%09red
Cushing syndrome	KEGG PATHWAY	mmu04934	15	159	0.000597855	0.00360716	PLCB1|CYP11A1|STAR|ADCY2|CCND1|WNT10B|WNT6|CAMK2B|WNT4|CD36|WNT5A|CACNA1G|CRHR2|PDE8B|GNAI1	http://www.genome.jp/kegg-bin/show_pathway?mmu04934/mmu:22410%09red/mmu:22417%09red/mmu:14677%09red/mmu:12922%09red/mmu:12291%09red/mmu:210044%09red/mmu:22418%09red/mmu:12443%09red/mmu:12323%09red/mmu:22420%09red/mmu:18795%09red/mmu:218461%09red/mmu:20778%09red/mmu:20845%09red/mmu:13070%09red
Nitrogen metabolism	KEGG PATHWAY	mmu00910	5	17	0.000598536	0.00360716	CAR2|CAR8|CAR9|CAR6|CAR12	http://www.genome.jp/kegg-bin/show_pathway?mmu00910/mmu:12349%09red/mmu:12319%09red/mmu:12353%09red/mmu:230099%09red/mmu:76459%09red
Fc epsilon RI signaling pathway	KEGG PATHWAY	mmu04664	9	68	0.000876905	0.00505606	INPP5D|SYK|ALOX5|FYN|PLCG2|ALOX5AP|MAP2K6|PIK3CB|PLA2G4E	http://www.genome.jp/kegg-bin/show_pathway?mmu04664/mmu:329502%09red/mmu:11690%09red/mmu:234779%09red/mmu:14360%09red/mmu:26399%09red/mmu:11689%09red/mmu:16331%09red/mmu:20963%09red/mmu:74769%09red
Phospholipase D signaling pathway	KEGG PATHWAY	mmu04072	14	149	0.00092981	0.00533	PLCB1|PDGFC|PDGFD|ADCY2|SYK|PIP5K1B|PIK3CB|FYN|PLCG2|PTK2B|AGPAT4|PLA2G4E|DNM3|LPAR4	http://www.genome.jp/kegg-bin/show_pathway?mmu04072/mmu:68262%09red/mmu:329502%09red/mmu:74769%09red/mmu:54635%09red/mmu:14360%09red/mmu:210044%09red/mmu:234779%09red/mmu:103967%09red/mmu:18795%09red/mmu:18719%09red/mmu:20963%09red/mmu:19229%09red/mmu:78134%09red/mmu:71785%09red
Malaria	KEGG PATHWAY	mmu05144	8	55	0.000969799	0.00552913	CCL2|THBS2|CD40|CSF3|ITGAL|KLRB1A|HGF|HBA-A1	http://www.genome.jp/kegg-bin/show_pathway?mmu05144/mmu:17057%09red/mmu:15234%09red/mmu:12985%09red/mmu:16408%09red/mmu:20296%09red/mmu:21939%09red/mmu:15122%09red/mmu:21826%09red
Cardiac muscle contraction	KEGG PATHWAY	mmu04260	10	86	0.00114552	0.00635536	TRDN|MYH6|MYH7|ATP2A2|CASQ2|ACTC1|ATP1B2|MYL3|TNC|COX6A2	http://www.genome.jp/kegg-bin/show_pathway?mmu04260/mmu:17888%09red/mmu:12373%09red/mmu:12862%09red/mmu:76757%09red/mmu:17897%09red/mmu:11938%09red/mmu:140781%09red/mmu:11464%09red/mmu:11932%09red/mmu:21924%09red
Oxytocin signaling pathway	KEGG PATHWAY	mmu04921	14	154	0.001245	0.00684592	GNAI1|PLCB1|KCNJ12|CAMK1G|ADCY2|PTGS2|CCND1|RYR3|MYLK3|CAMK2B|CAMK4|CALML4|PLA2G4E|MYL9	http://www.genome.jp/kegg-bin/show_pathway?mmu04921/mmu:16515%09red/mmu:329502%09red/mmu:14677%09red/mmu:12326%09red/mmu:210044%09red/mmu:213435%09red/mmu:12443%09red/mmu:12323%09red/mmu:215303%09red/mmu:18795%09red/mmu:75600%09red/mmu:98932%09red/mmu:19225%09red/mmu:20192%09red
Hippo signaling pathway	KEGG PATHWAY	mmu04390	14	154	0.001245	0.00684592	BMP6|BMP2|BMP8A|CCND1|WNT10B|GDF6|GDF5|WNT4|WNT6|SOX2|WNT5A|PATJ|SERPINE1|CTNNA3	http://www.genome.jp/kegg-bin/show_pathway?mmu04390/mmu:22410%09red/mmu:22417%09red/mmu:18787%09red/mmu:12443%09red/mmu:22418%09red/mmu:12163%09red/mmu:22420%09red/mmu:20674%09red/mmu:12161%09red/mmu:242316%09red/mmu:12695%09red/mmu:14563%09red/mmu:216033%09red/mmu:12156%09red
Endocytosis	KEGG PATHWAY	mmu04144	20	270	0.00142037	0.00764058	FGFR3|H2-K1|CHMP4C|ARAP2|IL2RG|H2-Q4|H2-M3|ARRB1|CAV2|MSH5|EPN3|H2-T24|ACAP1|TFRC|DNM3|PIP5K1B|WIPF3|WAS|DNAJC6|CAV1	http://www.genome.jp/kegg-bin/show_pathway?mmu04144/mmu:14972%09red/mmu:15042%09red/mmu:12390%09red/mmu:14184%09red/mmu:15015%09red/mmu:216859%09red/mmu:22376%09red/mmu:72685%09red/mmu:109689%09red/mmu:103967%09red/mmu:15482%09red/mmu:71889%09red/mmu:330319%09red/mmu:66371%09red/mmu:18719%09red/mmu:12389%09red/mmu:14991%09red/mmu:212285%09red/mmu:16186%09red/mmu:22042%09red
Apelin signaling pathway	KEGG PATHWAY	mmu04371	13	139	0.00144863	0.00777196	GNAI1|PLCB1|NOS2|ADCY2|CCND1|RYR3|PPARGC1A|CAMK4|APLN|MYLK3|CALML4|SERPINE1|MYL3	http://www.genome.jp/kegg-bin/show_pathway?mmu04371/mmu:14677%09red/mmu:12326%09red/mmu:210044%09red/mmu:213435%09red/mmu:12443%09red/mmu:18795%09red/mmu:18787%09red/mmu:75600%09red/mmu:18126%09red/mmu:20192%09red/mmu:17897%09red/mmu:30878%09red/mmu:19017%09red
IL-17 signaling pathway	KEGG PATHWAY	mmu04657	10	91	0.00168759	0.00885552	CCL2|PTGS2|CCL7|CCL17|TNFAIP3|CSF3|FOSL1|MAPK4|IL17RE|CCL11	http://www.genome.jp/kegg-bin/show_pathway?mmu04657/mmu:12985%09red/mmu:20296%09red/mmu:20295%09red/mmu:225724%09red/mmu:14283%09red/mmu:20292%09red/mmu:21929%09red/mmu:19225%09red/mmu:20306%09red/mmu:57890%09red
Morphine addiction	KEGG PATHWAY	mmu05032	10	92	0.00181757	0.00940924	ADCY2|PDE1B|PDE1A|PDE3A|ARRB1|GABRD|PDE4C|CACNA1B|PDE8B|GNAI1	http://www.genome.jp/kegg-bin/show_pathway?mmu05032/mmu:14403%09red/mmu:14677%09red/mmu:210044%09red/mmu:12287%09red/mmu:109689%09red/mmu:110385%09red/mmu:218461%09red/mmu:54611%09red/mmu:18573%09red/mmu:18574%09red
Fluid shear stress and atherosclerosis	KEGG PATHWAY	mmu05418	13	143	0.00182947	0.00945954	CCL2|NCF1|GSTT1|ITGA2B|PIK3CB|ASS1|CALML4|MGST2|MAP2K6|EDN1|CAV2|IL1R1|CAV1	http://www.genome.jp/kegg-bin/show_pathway?mmu05418/mmu:12390%09red/mmu:17969%09red/mmu:12389%09red/mmu:26399%09red/mmu:16399%09red/mmu:75600%09red/mmu:16177%09red/mmu:13614%09red/mmu:20296%09red/mmu:14871%09red/mmu:11898%09red/mmu:74769%09red/mmu:211666%09red
Type II diabetes mellitus	KEGG PATHWAY	mmu04930	7	48	0.0019659	0.0100333	KCNJ11|GCK|SLC2A4|CACNA1G|CACNA1B|ABCC8|PIK3CB	http://www.genome.jp/kegg-bin/show_pathway?mmu04930/mmu:16514%09red/mmu:12287%09red/mmu:12291%09red/mmu:20528%09red/mmu:103988%09red/mmu:20927%09red/mmu:74769%09red
Chemokine signaling pathway	KEGG PATHWAY	mmu04062	16	200	0.00200046	0.0101737	CCL2|PLCB1|NCF1|CCL7|ADCY2|PREX1|PIK3CB|CCL17|XCR1|CCL11|PTK2B|CXCR6|ARRB1|GNAI1|WAS|SETD6	http://www.genome.jp/kegg-bin/show_pathway?mmu04062/mmu:80901%09red/mmu:74769%09red/mmu:277360%09red/mmu:14677%09red/mmu:23832%09red/mmu:20296%09red/mmu:20295%09red/mmu:22376%09red/mmu:20292%09red/mmu:109689%09red/mmu:18795%09red/mmu:17969%09red/mmu:20306%09red/mmu:19229%09red/mmu:210044%09red
Biosynthesis of amino acids	KEGG PATHWAY	mmu01230	9	78	0.0020911	0.010585	ENO3|GPT2|ASS1|GOT2|PFKL|PGAM1|ALDOA|ALDOC|CTH	http://www.genome.jp/kegg-bin/show_pathway?mmu01230/mmu:107869%09red/mmu:14719%09red/mmu:13808%09red/mmu:108682%09red/mmu:18641%09red/mmu:11674%09red/mmu:11676%09red/mmu:11898%09red/mmu:18648%09red
Osteoclast differentiation	KEGG PATHWAY	mmu04380	12	128	0.00213075	0.0107543	NCF1|SIRPA|SYK|FYN|PIK3CB|CSF1R|CAMK4|PLCG2|FOSL1|MAP2K6|TNFRSF11B|IL1R1	http://www.genome.jp/kegg-bin/show_pathway?mmu04380/mmu:18383%09red/mmu:234779%09red/mmu:14360%09red/mmu:26399%09red/mmu:14283%09red/mmu:19261%09red/mmu:12326%09red/mmu:16177%09red/mmu:17969%09red/mmu:20963%09red/mmu:74769%09red/mmu:12978%09red
Arginine and proline metabolism	KEGG PATHWAY	mmu00330	7	50	0.0024218	0.0118372	NOS2|P4HA3|CKMT2|P4HA2|MAOB|ALDH1B1|GOT2	http://www.genome.jp/kegg-bin/show_pathway?mmu00330/mmu:14719%09red/mmu:18452%09red/mmu:76722%09red/mmu:18126%09red/mmu:320452%09red/mmu:72535%09red/mmu:109731%09red
EGFR tyrosine kinase inhibitor resistance	KEGG PATHWAY	mmu01521	9	80	0.00244685	0.0119462	ERBB3|PDGFC|PDGFD|NRG1|PIK3CB|PLCG2|HGF|FGFR3|GAS6	http://www.genome.jp/kegg-bin/show_pathway?mmu01521/mmu:14184%09red/mmu:13867%09red/mmu:234779%09red/mmu:15234%09red/mmu:54635%09red/mmu:211323%09red/mmu:14456%09red/mmu:71785%09red/mmu:74769%09red
Alanine, aspartate and glutamate metabolism	KEGG PATHWAY	mmu00250	6	38	0.00286748	0.0136237	GPT2|AGXT2|GOT2|GFPT2|ASS1|FOLH1	http://www.genome.jp/kegg-bin/show_pathway?mmu00250/mmu:14719%09red/mmu:268782%09red/mmu:108682%09red/mmu:53320%09red/mmu:14584%09red/mmu:11898%09red
Circadian entrainment	KEGG PATHWAY	mmu04713	10	99	0.00297071	0.0139459	PLCB1|ADCY2|RYR3|CAMK2B|CALML4|GRIN2C|GRIN2A|PRKG1|CACNA1G|GNAI1	http://www.genome.jp/kegg-bin/show_pathway?mmu04713/mmu:19091%09red/mmu:14677%09red/mmu:12291%09red/mmu:210044%09red/mmu:12323%09red/mmu:14813%09red/mmu:18795%09red/mmu:75600%09red/mmu:14811%09red/mmu:20192%09red
Central carbon metabolism in cancer	KEGG PATHWAY	mmu05230	8	67	0.00300382	0.0140861	PIK3CB|SLC2A1|NTRK3|FGFR3|PFKL|PGAM1|GCK|LDHB	http://www.genome.jp/kegg-bin/show_pathway?mmu05230/mmu:14184%09red/mmu:18648%09red/mmu:20525%09red/mmu:18213%09red/mmu:103988%09red/mmu:16832%09red/mmu:18641%09red/mmu:74769%09red
Glycolysis / Gluconeogenesis	KEGG PATHWAY	mmu00010	8	67	0.00300382	0.0140861	ENO3|GCK|ALDH1B1|PFKL|PGAM1|ALDOA|ALDOC|LDHB	http://www.genome.jp/kegg-bin/show_pathway?mmu00010/mmu:13808%09red/mmu:103988%09red/mmu:16832%09red/mmu:18641%09red/mmu:11674%09red/mmu:11676%09red/mmu:72535%09red/mmu:18648%09red
Melanogenesis	KEGG PATHWAY	mmu04916	10	100	0.00317469	0.0148073	PLCB1|ADCY2|WNT10B|WNT6|CAMK2B|WNT4|EDN1|WNT5A|CALML4|GNAI1	http://www.genome.jp/kegg-bin/show_pathway?mmu04916/mmu:22410%09red/mmu:22417%09red/mmu:14677%09red/mmu:13614%09red/mmu:210044%09red/mmu:22418%09red/mmu:12323%09red/mmu:22420%09red/mmu:18795%09red/mmu:75600%09red
Ras signaling pathway	KEGG PATHWAY	mmu04014	17	233	0.00359282	0.0162992	NGF|PDGFC|PDGFD|GRIN2A|HTR7|PIK3CB|CSF1R|CALML4|PLCG2|PLA2G5|PLA2G4E|VEGFC|HGF|FGF5|FGFR3|ANGPT4|FLT1	http://www.genome.jp/kegg-bin/show_pathway?mmu04014/mmu:14254%09red/mmu:15234%09red/mmu:329502%09red/mmu:18049%09red/mmu:11602%09red/mmu:54635%09red/mmu:234779%09red/mmu:14811%09red/mmu:18784%09red/mmu:22341%09red/mmu:14176%09red/mmu:75600%09red/mmu:14184%09red/mmu:71785%09red/mmu:74769%09red/mmu:15566%09red/mmu:12978%09red
Fat digestion and absorption	KEGG PATHWAY	mmu04975	6	40	0.00360176	0.0162992	TRAC|CD36|PLA2G5|MOGAT2|ABCA1|GOT2	http://www.genome.jp/kegg-bin/show_pathway?mmu04975/mmu:14719%09red/mmu:233549%09red/mmu:11303%09red/mmu:18784%09red/mmu:20778%09red/mmu:27409%09red
Neurotrophin signaling pathway	KEGG PATHWAY	mmu04722	11	121	0.00397701	0.0178297	RPS6KA1|NGF|BEX3|PIK3CB|CAMK4|CAMK2B|CALML4|PLCG2|CCK|IRAK3|NTRK3	http://www.genome.jp/kegg-bin/show_pathway?mmu04722/mmu:73914%09red/mmu:18049%09red/mmu:20111%09red/mmu:234779%09red/mmu:12326%09red/mmu:18213%09red/mmu:12323%09red/mmu:75600%09red/mmu:12070%09red/mmu:192656%09red/mmu:74769%09red
Regulation of lipolysis in adipocytes	KEGG PATHWAY	mmu04923	7	56	0.00428596	0.0189019	PTGS2|ADCY2|PIK3CB|NPY1R|ADRB3|PRKG1|GNAI1	http://www.genome.jp/kegg-bin/show_pathway?mmu04923/mmu:19091%09red/mmu:14677%09red/mmu:18166%09red/mmu:11556%09red/mmu:19225%09red/mmu:74769%09red/mmu:210044%09red
Pancreatic secretion	KEGG PATHWAY	mmu04972	10	105	0.00436776	0.0192234	PLCB1|ATP2A2|ADCY2|CAR2|PLA2G5|ATP1B2|KCNMA1|KCNQ1|CTRB1|CLCA1	http://www.genome.jp/kegg-bin/show_pathway?mmu04972/mmu:12349%09red/mmu:210044%09red/mmu:18795%09red/mmu:18784%09red/mmu:11938%09red/mmu:16531%09red/mmu:11932%09red/mmu:66473%09red/mmu:16535%09red/mmu:23844%09red
Bile secretion	KEGG PATHWAY	mmu04976	8	72	0.00448012	0.0195394	ABCB1A|ADCY2|TRAC|CAR2|ATP1B2|SLC2A1|CD36|ABCB4	http://www.genome.jp/kegg-bin/show_pathway?mmu04976/mmu:12349%09red/mmu:20525%09red/mmu:210044%09red/mmu:27409%09red/mmu:20778%09red/mmu:11932%09red/mmu:18670%09red/mmu:18671%09red
Arachidonic acid metabolism	KEGG PATHWAY	mmu00590	9	89	0.004682	0.0201661	PTGS2|PLA2G5|ALOX5|PTGIS|CYP2C23|PLB1|PTGDS|PTGES|PLA2G4E	http://www.genome.jp/kegg-bin/show_pathway?mmu00590/mmu:329502%09red/mmu:64292%09red/mmu:19223%09red/mmu:18784%09red/mmu:226143%09red/mmu:19215%09red/mmu:11689%09red/mmu:19225%09red/mmu:665270%09red
Phagosome	KEGG PATHWAY	mmu04145	14	181	0.00487861	0.0209297	RAB7B|H2-K1|OLR1|RILP|H2-Q4|H2-M3|THBS2|H2-T24|CD36|TFRC|ATP6V1C2|ATP6V0D2|NCF1|TUBB4A	http://www.genome.jp/kegg-bin/show_pathway?mmu04145/mmu:22153%09red/mmu:280408%09red/mmu:15015%09red/mmu:68775%09red/mmu:15042%09red/mmu:226421%09red/mmu:14972%09red/mmu:17969%09red/mmu:20778%09red/mmu:21826%09red/mmu:14991%09red/mmu:242341%09red/mmu:22042%09red/mmu:108078%09red
Parathyroid hormone synthesis, secretion and action	KEGG PATHWAY	mmu04928	10	107	0.0049337	0.0211347	PTH1R|PLCB1|MMP16|ADCY2|MMP15|NR4A2|HBEGF|ARRB1|PDE4C|GNAI1	http://www.genome.jp/kegg-bin/show_pathway?mmu04928/mmu:14677%09red/mmu:210044%09red/mmu:18227%09red/mmu:109689%09red/mmu:18795%09red/mmu:19228%09red/mmu:15200%09red/mmu:110385%09red/mmu:17389%09red/mmu:17388%09red
Toxoplasmosis	KEGG PATHWAY	mmu05145	10	108	0.00523744	0.0220757	LAMA1|NOS2|LAMA3|ALOX5|CD40|MSH5|IGTP|MAP2K6|LAMC3|GNAI1	http://www.genome.jp/kegg-bin/show_pathway?mmu05145/mmu:15482%09red/mmu:16772%09red/mmu:16774%09red/mmu:26399%09red/mmu:21939%09red/mmu:18126%09red/mmu:11689%09red/mmu:23928%09red/mmu:16145%09red/mmu:14677%09red
Arginine biosynthesis	KEGG PATHWAY	mmu00220	4	19	0.00601341	0.0245937	GOT2|NOS2|ASS1|GPT2	http://www.genome.jp/kegg-bin/show_pathway?mmu00220/mmu:14719%09red/mmu:11898%09red/mmu:18126%09red/mmu:108682%09red
Relaxin signaling pathway	KEGG PATHWAY	mmu04926	11	131	0.00685192	0.0273635	PLCB1|NOS2|ADCY2|PIK3CB|ARRB1|COL4A6|COL1A2|VEGFC|COL1A1|EDN1|GNAI1	http://www.genome.jp/kegg-bin/show_pathway?mmu04926/mmu:12843%09red/mmu:12842%09red/mmu:14677%09red/mmu:94216%09red/mmu:13614%09red/mmu:210044%09red/mmu:22341%09red/mmu:18795%09red/mmu:18126%09red/mmu:109689%09red/mmu:74769%09red
Gastric cancer	KEGG PATHWAY	mmu05226	12	150	0.00690177	0.0274992	ABCB1A|RARB|FGF5|CCND1|PIK3CB|WNT6|WNT4|HGF|WNT5A|TERT|WNT10B|CTNNA3	http://www.genome.jp/kegg-bin/show_pathway?mmu05226/mmu:15234%09red/mmu:22410%09red/mmu:22417%09red/mmu:22418%09red/mmu:12443%09red/mmu:22420%09red/mmu:14176%09red/mmu:21752%09red/mmu:216033%09red/mmu:74769%09red/mmu:218772%09red/mmu:18671%09red
TNF signaling pathway	KEGG PATHWAY	mmu04668	10	113	0.00698188	0.0277673	CCL2|TRAF1|PTGS2|PIK3CB|TNFAIP3|EDN1|RIPK3|MAP2K6|VEGFC|IFI47	http://www.genome.jp/kegg-bin/show_pathway?mmu04668/mmu:22029%09red/mmu:26399%09red/mmu:22341%09red/mmu:15953%09red/mmu:21929%09red/mmu:13614%09red/mmu:20296%09red/mmu:19225%09red/mmu:74769%09red/mmu:56532%09red
Cholinergic synapse	KEGG PATHWAY	mmu04725	10	113	0.00698188	0.0277673	PLCB1|ADCY2|KCNJ12|CACNA1B|FYN|CAMK4|CAMK2B|KCNQ1|PIK3CB|GNAI1	http://www.genome.jp/kegg-bin/show_pathway?mmu04725/mmu:16515%09red/mmu:12287%09red/mmu:14677%09red/mmu:14360%09red/mmu:210044%09red/mmu:12323%09red/mmu:18795%09red/mmu:12326%09red/mmu:74769%09red/mmu:16535%09red
Glutamatergic synapse	KEGG PATHWAY	mmu04724	10	114	0.00737917	0.0288834	PLCB1|ADCY2|SLC38A3|GRIK2|SLC17A7|GRIN2C|GRIN2A|SLC1A6|PLA2G4E|GNAI1	http://www.genome.jp/kegg-bin/show_pathway?mmu04724/mmu:329502%09red/mmu:20513%09red/mmu:14677%09red/mmu:210044%09red/mmu:14806%09red/mmu:14813%09red/mmu:14811%09red/mmu:18795%09red/mmu:76257%09red/mmu:72961%09red
Basal cell carcinoma	KEGG PATHWAY	mmu05217	7	63	0.00764305	0.0296628	BMP2|WNT10B|WNT6|WNT4|GLI1|PTCH2|WNT5A	http://www.genome.jp/kegg-bin/show_pathway?mmu05217/mmu:22410%09red/mmu:22417%09red/mmu:22418%09red/mmu:22420%09red/mmu:19207%09red/mmu:14632%09red/mmu:12156%09red
Leukocyte transendothelial migration	KEGG PATHWAY	mmu04670	10	115	0.00779368	0.0299911	GNAI1|NCF1|PIK3CB|ITGA4|PLCG2|PTK2B|ITGAL|OCLN|CTNNA3|MYL9	http://www.genome.jp/kegg-bin/show_pathway?mmu04670/mmu:74769%09red/mmu:14677%09red/mmu:16408%09red/mmu:234779%09red/mmu:16401%09red/mmu:18260%09red/mmu:98932%09red/mmu:17969%09red/mmu:19229%09red/mmu:216033%09red
Estrogen signaling pathway	KEGG PATHWAY	mmu04915	11	134	0.00797307	0.0305878	PLCB1|ADCY2|KRT31|PIK3CB|MSH5|CALML4|HBEGF|KRT14|KRT13|KRT19|GNAI1	http://www.genome.jp/kegg-bin/show_pathway?mmu04915/mmu:15482%09red/mmu:16664%09red/mmu:16663%09red/mmu:14677%09red/mmu:16660%09red/mmu:210044%09red/mmu:16669%09red/mmu:18795%09red/mmu:75600%09red/mmu:74769%09red/mmu:15200%09red
Natural killer cell mediated cytotoxicity	KEGG PATHWAY	mmu04650	10	118	0.00914536	0.0342497	H2-K1|RAET1D|SYK|PIK3CB|FYN|PLCG2|PTK2B|ITGAL|ULBP1|PTPN6	http://www.genome.jp/kegg-bin/show_pathway?mmu04650/mmu:77777%09red/mmu:16408%09red/mmu:14360%09red/mmu:234779%09red/mmu:15170%09red/mmu:74769%09red/mmu:56554%09red/mmu:14972%09red/mmu:20963%09red/mmu:19229%09red
Fructose and mannose metabolism	KEGG PATHWAY	mmu00051	5	35	0.00923586	0.0345587	ALDOA|PFKL|ALDOC|AR|PFKFB3	http://www.genome.jp/kegg-bin/show_pathway?mmu00051/mmu:170768%09red/mmu:18641%09red/mmu:11997%09red/mmu:11674%09red/mmu:11676%09red
Long-term potentiation	KEGG PATHWAY	mmu04720	7	67	0.0102692	0.037518	PLCB1|RPS6KA1|CAMK4|CAMK2B|CALML4|GRIN2C|GRIN2A	http://www.genome.jp/kegg-bin/show_pathway?mmu04720/mmu:20111%09red/mmu:12326%09red/mmu:14813%09red/mmu:12323%09red/mmu:18795%09red/mmu:75600%09red/mmu:14811%09red
Insulin signaling pathway	KEGG PATHWAY	mmu04910	11	140	0.0106384	0.0387037	PYGM|PPP1R3C|PPP1R3B|PPP1R3A|ACACB|PIK3CB|SLC2A4|PPARGC1A|PHKB|CALML4|GCK	http://www.genome.jp/kegg-bin/show_pathway?mmu04910/mmu:100705%09red/mmu:140491%09red/mmu:53412%09red/mmu:102093%09red/mmu:20528%09red/mmu:103988%09red/mmu:244416%09red/mmu:75600%09red/mmu:19309%09red/mmu:74769%09red/mmu:19017%09red
Carbon metabolism	KEGG PATHWAY	mmu01200	10	121	0.0106694	0.0387839	ENO3|GPT2|GCK|GOT2|PFKL|GPD1|PGAM1|ALDOA|HAO1|ALDOC	http://www.genome.jp/kegg-bin/show_pathway?mmu01200/mmu:14719%09red/mmu:13808%09red/mmu:15112%09red/mmu:100198%09red/mmu:108682%09red/mmu:18641%09red/mmu:11674%09red/mmu:11676%09red/mmu:18648%09red/mmu:103988%09red
Viral protein interaction with cytokine and cytokine receptor	KEGG PATHWAY	mmu04061	9	103	0.0109727	0.0395548	CCL2|CCL11|CCL7|IL18RAP|CCL17|XCR1|IL2RG|CSF1R|IL34	http://www.genome.jp/kegg-bin/show_pathway?mmu04061/mmu:23832%09red/mmu:20296%09red/mmu:20295%09red/mmu:20306%09red/mmu:20292%09red/mmu:76527%09red/mmu:16174%09red/mmu:16186%09red/mmu:12978%09red
Amyotrophic lateral sclerosis (ALS)	KEGG PATHWAY	mmu05014	6	52	0.011217	0.0402212	CASP1|NEFM|NEFL|GRIN2C|GRIN2A|MAP2K6	http://www.genome.jp/kegg-bin/show_pathway?mmu05014/mmu:18039%09red/mmu:14813%09red/mmu:26399%09red/mmu:18040%09red/mmu:14811%09red/mmu:12362%09red
Yersinia infection	KEGG PATHWAY	mmu05135	10	123	0.0117876	0.0417284	CCL2|RPS6KA1|CASP1|PIP5K1B|PIK3CB|ITGA4|PTK2B|MAP2K6|WIPF3|WAS	http://www.genome.jp/kegg-bin/show_pathway?mmu05135/mmu:74769%09red/mmu:20111%09red/mmu:26399%09red/mmu:22376%09red/mmu:16401%09red/mmu:12362%09red/mmu:330319%09red/mmu:18719%09red/mmu:20296%09red/mmu:19229%09red
Cortisol synthesis and secretion	KEGG PATHWAY	mmu04927	7	69	0.0118037	0.0417514	PLCB1|CYP11A1|STAR|ADCY2|CD36|CACNA1G|PDE8B	http://www.genome.jp/kegg-bin/show_pathway?mmu04927/mmu:12291%09red/mmu:210044%09red/mmu:18795%09red/mmu:218461%09red/mmu:20778%09red/mmu:20845%09red/mmu:13070%09red
Glycosaminoglycan biosynthesis - heparan sulfate / heparin	KEGG PATHWAY	mmu00534	4	24	0.012232	0.0429335	NDST3|HS3ST3A1|HS3ST3B1|HS6ST2	http://www.genome.jp/kegg-bin/show_pathway?mmu00534/mmu:83398%09red/mmu:15478%09red/mmu:50786%09red/mmu:54710%09red
Adipocytokine signaling pathway	KEGG PATHWAY	mmu04920	7	71	0.0134972	0.0468429	ACACB|SLC2A4|PPARGC1A|AGRP|ACSBG1|PPARA|SLC2A1	http://www.genome.jp/kegg-bin/show_pathway?mmu04920/mmu:100705%09red/mmu:11604%09red/mmu:20525%09red/mmu:20528%09red/mmu:94180%09red/mmu:19013%09red/mmu:19017%09red
GnRH signaling pathway	KEGG PATHWAY	mmu04912	8	90	0.0146593	0.0496046	PLCB1|ADCY2|CAMK2B|CALML4|HBEGF|PTK2B|MAP2K6|PLA2G4E	http://www.genome.jp/kegg-bin/show_pathway?mmu04912/mmu:329502%09red/mmu:26399%09red/mmu:210044%09red/mmu:12323%09red/mmu:18795%09red/mmu:75600%09red/mmu:19229%09red/mmu:15200%09red
Nicotine addiction	KEGG PATHWAY	mmu05033	5	40	0.0150216	0.0506526	GABRD|CACNA1B|SLC17A7|GRIN2A|GRIN2C	http://www.genome.jp/kegg-bin/show_pathway?mmu05033/mmu:14813%09red/mmu:14403%09red/mmu:14811%09red/mmu:12287%09red/mmu:72961%09red
Inositol phosphate metabolism	KEGG PATHWAY	mmu00562	7	73	0.015358	0.0515662	PLCB1|INPP5D|PIP5K1B|PIK3CB|PLCG2|PLCD4|INPP5J	http://www.genome.jp/kegg-bin/show_pathway?mmu00562/mmu:18802%09red/mmu:234779%09red/mmu:170835%09red/mmu:18795%09red/mmu:18719%09red/mmu:16331%09red/mmu:74769%09red
Retinol metabolism	KEGG PATHWAY	mmu00830	8	91	0.015508	0.0519744	DHRS9|RDH5|DHRS3|CYP2C23|BCO1|ALDH1A1|CYP26A1|CYP3A13	http://www.genome.jp/kegg-bin/show_pathway?mmu00830/mmu:13113%09red/mmu:241452%09red/mmu:226143%09red/mmu:13082%09red/mmu:19682%09red/mmu:11668%09red/mmu:20148%09red/mmu:63857%09red
Bacterial invasion of epithelial cells	KEGG PATHWAY	mmu05100	7	74	0.0163536	0.0542923	CAV1|WAS|PIK3CB|DNM3|ARHGEF26|CAV2|CTNNA3	http://www.genome.jp/kegg-bin/show_pathway?mmu05100/mmu:74769%09red/mmu:22376%09red/mmu:622434%09red/mmu:103967%09red/mmu:12389%09red/mmu:12390%09red/mmu:216033%09red
Fc gamma R-mediated phagocytosis	KEGG PATHWAY	mmu04666	8	92	0.0163917	0.0542923	NCF1|INPP5D|SYK|PIP5K1B|PIK3CB|PLCG2|WAS|PLA2G4E	http://www.genome.jp/kegg-bin/show_pathway?mmu04666/mmu:329502%09red/mmu:234779%09red/mmu:22376%09red/mmu:18719%09red/mmu:17969%09red/mmu:16331%09red/mmu:20963%09red/mmu:74769%09red
Human cytomegalovirus infection	KEGG PATHWAY	mmu05163	16	256	0.0170821	0.0558618	CCL2|PLCB1|H2-K1|ADCY2|PTGS2|CCND1|H2-Q4|H2-M3|H2-T24|PTGER2|CALML4|PTK2B|MAP2K6|PIK3CB|IL1R1|GNAI1	http://www.genome.jp/kegg-bin/show_pathway?mmu05163/mmu:15042%09red/mmu:74769%09red/mmu:14677%09red/mmu:15015%09red/mmu:19217%09red/mmu:210044%09red/mmu:19225%09red/mmu:12443%09red/mmu:18795%09red/mmu:75600%09red/mmu:14972%09red/mmu:16177%09red/mmu:20296%09red/mmu:26399%09red/mmu:14991%09red/mmu:19229%09red
Glioma	KEGG PATHWAY	mmu05214	7	75	0.0173941	0.056265	CAMK1G|CCND1|PIK3CB|CAMK4|CAMK2B|CALML4|PLCG2	http://www.genome.jp/kegg-bin/show_pathway?mmu05214/mmu:234779%09red/mmu:12326%09red/mmu:12443%09red/mmu:12323%09red/mmu:215303%09red/mmu:75600%09red/mmu:74769%09red
Glycosphingolipid biosynthesis - lacto and neolacto series	KEGG PATHWAY	mmu00601	4	27	0.0174132	0.056265	B3GALT5|FUT4|ST8SIA1|B3GNT5	http://www.genome.jp/kegg-bin/show_pathway?mmu00601/mmu:93961%09red/mmu:20449%09red/mmu:108105%09red/mmu:14345%09red
Serotonergic synapse	KEGG PATHWAY	mmu04726	10	132	0.0179426	0.057696	PLCB1|PTGS2|ALOX5|MAOB|CYP2C23|HTR7|CYP2D22|CACNA1B|PLA2G4E|GNAI1	http://www.genome.jp/kegg-bin/show_pathway?mmu04726/mmu:12287%09red/mmu:14677%09red/mmu:15566%09red/mmu:329502%09red/mmu:18795%09red/mmu:226143%09red/mmu:11689%09red/mmu:19225%09red/mmu:109731%09red/mmu:56448%09red
Phosphatidylinositol signaling system	KEGG PATHWAY	mmu04070	8	98	0.0224695	0.0679815	PLCB1|INPP5D|PIP5K1B|PIK3CB|CALML4|PLCG2|PLCD4|INPP5J	http://www.genome.jp/kegg-bin/show_pathway?mmu04070/mmu:18802%09red/mmu:234779%09red/mmu:170835%09red/mmu:18795%09red/mmu:75600%09red/mmu:18719%09red/mmu:16331%09red/mmu:74769%09red
Human T-cell leukemia virus 1 infection	KEGG PATHWAY	mmu05166	15	246	0.0245696	0.0730743	H2-K1|ADCY2|IL2RG|CCND1|H2-Q4|H2-M3|CD40|SLC2A1|H2-T24|ITGAL|PTTG1|FOSL1|TERT|PIK3CB|IL1R1	http://www.genome.jp/kegg-bin/show_pathway?mmu05166/mmu:15042%09red/mmu:21752%09red/mmu:20525%09red/mmu:16408%09red/mmu:15015%09red/mmu:12443%09red/mmu:210044%09red/mmu:14283%09red/mmu:21939%09red/mmu:14972%09red/mmu:16177%09red/mmu:30939%09red/mmu:14991%09red/mmu:74769%09red/mmu:16186%09red
Selenocompound metabolism	KEGG PATHWAY	mmu00450	3	17	0.0258783	0.0749706	PAPSS2|CTH|INMT	http://www.genome.jp/kegg-bin/show_pathway?mmu00450/mmu:107869%09red/mmu:21743%09red/mmu:23972%09red
Wnt signaling pathway	KEGG PATHWAY	mmu04310	11	162	0.0264847	0.0759485	SFRP2|PLCB1|SFRP1|CCND1|WNT10B|RNF43|WNT6|CAMK2B|WNT4|FOSL1|WNT5A	http://www.genome.jp/kegg-bin/show_pathway?mmu04310/mmu:22410%09red/mmu:22417%09red/mmu:12443%09red/mmu:22418%09red/mmu:14283%09red/mmu:12323%09red/mmu:22420%09red/mmu:207742%09red/mmu:18795%09red/mmu:20377%09red/mmu:20319%09red
Ether lipid metabolism	KEGG PATHWAY	mmu00565	5	47	0.0265763	0.0760601	PLA2G7|PLA2G5|ENPP2|PLA2G4E|PLB1	http://www.genome.jp/kegg-bin/show_pathway?mmu00565/mmu:18606%09red/mmu:18784%09red/mmu:329502%09red/mmu:665270%09red/mmu:27226%09red
Pentose phosphate pathway	KEGG PATHWAY	mmu00030	4	32	0.0287159	0.0813774	ALDOA|ALDOC|PFKL|GPD1	http://www.genome.jp/kegg-bin/show_pathway?mmu00030/mmu:18641%09red/mmu:100198%09red/mmu:11674%09red/mmu:11676%09red
Rheumatoid arthritis	KEGG PATHWAY	mmu05323	7	84	0.0289246	0.0818616	CCL2|CTLA4|IL11|ITGAL|ATP6V1C2|ATP6V0D2|FLT1	http://www.genome.jp/kegg-bin/show_pathway?mmu05323/mmu:14254%09red/mmu:16156%09red/mmu:16408%09red/mmu:20296%09red/mmu:12477%09red/mmu:68775%09red/mmu:242341%09red
Pantothenate and CoA biosynthesis	KEGG PATHWAY	mmu00770	3	18	0.0294782	0.0825388	GADL1|VNN1|DPYD	http://www.genome.jp/kegg-bin/show_pathway?mmu00770/mmu:22361%09red/mmu:99586%09red/mmu:73748%09red
Cholesterol metabolism	KEGG PATHWAY	mmu04979	5	49	0.0306878	0.0854016	APOE|STAR|TRAC|CD36|ABCA1	http://www.genome.jp/kegg-bin/show_pathway?mmu04979/mmu:20778%09red/mmu:11303%09red/mmu:20845%09red/mmu:27409%09red/mmu:11816%09red
Gap junction	KEGG PATHWAY	mmu04540	7	86	0.0320528	0.0887443	PLCB1|PDGFC|PDGFD|ADCY2|TUBB4A|PRKG1|GNAI1	http://www.genome.jp/kegg-bin/show_pathway?mmu04540/mmu:19091%09red/mmu:22153%09red/mmu:54635%09red/mmu:210044%09red/mmu:18795%09red/mmu:71785%09red/mmu:14677%09red
Linoleic acid metabolism	KEGG PATHWAY	mmu00591	5	50	0.0328849	0.0893356	CYP3A13|PLA2G5|CYP2C23|PLA2G4E|PLB1	http://www.genome.jp/kegg-bin/show_pathway?mmu00591/mmu:226143%09red/mmu:18784%09red/mmu:329502%09red/mmu:665270%09red/mmu:13113%09red
Amphetamine addiction	KEGG PATHWAY	mmu05031	6	68	0.0333354	0.0899392	GRIN2C|CAMK4|CAMK2B|CALML4|MAOB|GRIN2A	http://www.genome.jp/kegg-bin/show_pathway?mmu05031/mmu:12326%09red/mmu:12323%09red/mmu:14811%09red/mmu:14813%09red/mmu:75600%09red/mmu:109731%09red
Hepatocellular carcinoma	KEGG PATHWAY	mmu05225	11	171	0.0363693	0.0972467	GSTT1|CCND1|PIK3CB|WNT6|WNT4|MGST2|PLCG2|HGF|WNT5A|TERT|WNT10B	http://www.genome.jp/kegg-bin/show_pathway?mmu05225/mmu:15234%09red/mmu:22410%09red/mmu:22417%09red/mmu:234779%09red/mmu:14871%09red/mmu:22418%09red/mmu:12443%09red/mmu:22420%09red/mmu:21752%09red/mmu:74769%09red/mmu:211666%09red
NF-kappa B signaling pathway	KEGG PATHWAY	mmu04064	8	109	0.0374376	0.0988527	TRAF1|PTGS2|SYK|CARD10|CD40|TNFAIP3|PLCG2|IL1R1	http://www.genome.jp/kegg-bin/show_pathway?mmu04064/mmu:22029%09red/mmu:234779%09red/mmu:105844%09red/mmu:21939%09red/mmu:21929%09red/mmu:16177%09red/mmu:19225%09red/mmu:20963%09red
Kaposi sarcoma-associated herpesvirus infection	KEGG PATHWAY	mmu05167	13	217	0.0387695	0.102059	PTGS2|H2-K1|PREX1|SYK|H2-Q4|H2-M3|H2-T24|CALML4|PLCG2|MAP2K6|CCND1|PIK3CB|SETD6	http://www.genome.jp/kegg-bin/show_pathway?mmu05167/mmu:277360%09red/mmu:234779%09red/mmu:15015%09red/mmu:26399%09red/mmu:12443%09red/mmu:15042%09red/mmu:75600%09red/mmu:14972%09red/mmu:19225%09red/mmu:20963%09red/mmu:74769%09red/mmu:14991%09red
Melanoma	KEGG PATHWAY	mmu05218	6	72	0.0415281	0.106928	PDGFC|PDGFD|CCND1|PIK3CB|HGF|FGF5	http://www.genome.jp/kegg-bin/show_pathway?mmu05218/mmu:15234%09red/mmu:54635%09red/mmu:12443%09red/mmu:14176%09red/mmu:71785%09red/mmu:74769%09red
C-type lectin receptor signaling pathway	KEGG PATHWAY	mmu04625	8	112	0.0424595	0.108605	PTGS2|CCL17|SYK|EGR3|PIK3CB|CASP1|CALML4|PLCG2	http://www.genome.jp/kegg-bin/show_pathway?mmu04625/mmu:234779%09red/mmu:20295%09red/mmu:12362%09red/mmu:75600%09red/mmu:13655%09red/mmu:19225%09red/mmu:20963%09red/mmu:74769%09red
mTOR signaling pathway	KEGG PATHWAY	mmu04150	10	155	0.0439118	0.111628	RPS6KA1|PROX1|GRB10|PIK3CB|WNT6|WNT4|RNF152|ATP6V1C2|WNT5A|WNT10B	http://www.genome.jp/kegg-bin/show_pathway?mmu04150/mmu:22410%09red/mmu:22417%09red/mmu:20111%09red/mmu:320311%09red/mmu:68775%09red/mmu:22418%09red/mmu:22420%09red/mmu:17168%09red/mmu:14783%09red/mmu:74769%09red
Proximal tubule bicarbonate reclamation	KEGG PATHWAY	mmu04964	3	22	0.0463493	0.116222	CAR2|ATP1B2|SLC38A3	http://www.genome.jp/kegg-bin/show_pathway?mmu04964/mmu:12349%09red/mmu:76257%09red/mmu:11932%09red
Purine metabolism	KEGG PATHWAY	mmu00230	9	136	0.0478205	0.117364	PAPSS2|ADCY2|PDE1B|PDE1A|NT5E|AK4|PDE3A|PDE4C|PDE8B	http://www.genome.jp/kegg-bin/show_pathway?mmu00230/mmu:23959%09red/mmu:11639%09red/mmu:210044%09red/mmu:23972%09red/mmu:110385%09red/mmu:218461%09red/mmu:54611%09red/mmu:18573%09red/mmu:18574%09red
TGF-beta signaling pathway	KEGG PATHWAY	mmu04350	7	95	0.0488974	0.119298	GREM2|BMP6|BMP8A|THSD4|GDF6|GDF5|BMP2	http://www.genome.jp/kegg-bin/show_pathway?mmu04350/mmu:23893%09red/mmu:12163%09red/mmu:12161%09red/mmu:207596%09red/mmu:242316%09red/mmu:14563%09red/mmu:12156%09red
